# Supplementary material for: Nifedipine–pyrazine (2/1)
Source: Acta Crystallogr Sect E Struct Rep Online. 2010 Aug 11;66(Pt 9):o2297–8. doi: 10.1107/S1600536810031703 (PMC3008143; doi:10.1107/S1600536810031703)
Supplement: Supplementary file 1 [file e-66-o2297-sup1.cif]

##############################################################################
###                                                                        ###
###        Electronic paper (Acta Crystallographica Section E)             ###
###                                                                        ###
##############################################################################
#                                                                            #
# This CIF contains the data in a paper accepted for publication in Acta     #
# Crystallographica Section E. It conforms to the requirements of Notes      #
# for Authors for Section E, and has been peer reviewed under the auspices   #
# of the IUCr Commission on Journals.                                        #
#                                                                            #
# Full details of the Crystallographic Information File format               #
# are given in the paper "The Crystallographic Information File (CIF):       #
# a New Standard Archive File for Crystallography" by S. R. Hall, F. H.      #
# Allen and I. D. Brown [Acta Cryst. (1991), A47, 655-685].                  #
#                                                                            #
# The current version of the core CIF dictionary is obtainable from          #
# ftp://ftp.iucr.org/pub/cif_core.dic. The current version number is 2.4.    #
#                                                                            #
# Software is freely available for graphical display of the structure(s) in  #
# this CIF.  For information consult the CIF home page http://www.iucr.org/  #
# cif/home.html                                                              #
#                                                                            #
# This file may be used for bona fide research purposes within the           #
# scientific community so long as proper attribution is given to the journal # 
# article from which it was obtained.                                        #
#                                                                            #
##############################################################################
                                             
data_global
_audit_creation_method     'form.cif (version 2.0)'
_journal_data_validation_number     ?
_journal_date_recd_electronic     2010-07-20
_journal_date_accepted     2010-08-06
_journal_name_full     'Acta Crystallographica, Section E'
_journal_year     2010
_journal_volume     66
_journal_issue      9
_journal_page_first     o2297
_journal_page_last     o2298
_journal_paper_category     QO
_journal_coeditor_code     KJ2152
_publ_contact_author_name     'Dr. Nate Schultheiss'
_publ_contact_author_address
;
SSCI, a division of Aptuit
3065 Kent Avenue
West Lafayette, IN 47909
USA
;
_publ_contact_author_email     'nathan.schultheiss@aptuit.com'
_publ_contact_author_fax     '1-765-463-4722'
_publ_contact_author_phone     '1-765-463-0112'
_publ_section_title
;
Nifedipine--pyrazine (2/1)
;
loop_
    _publ_author_name
    _publ_author_address
    'Schultheiss, Nate'
;
SSCI (a division of Aptuit)
3065 Kent Avenue
West Lafayette, IN 47909
USA
;
    'Roe, Melanie'
;
SSCI (a division of Aptuit)
3065 Kent Avenue
West Lafayette, IN 47909
USA
;
    'Smit, Jared P.'
;
SSCI (a division of Aptuit)
3065 Kent Avenue
West Lafayette, IN 47909
USA
;
data_I
_audit_creation_method     SHELXL-97
_chemical_name_systematic
;
3,5-dimethyl
2,6-dimethyl-4-(2-nitrophenyl)-1,4-dihydropyridine-3,5-dicarboxylate--pyrazine
(2/1)
;
_chemical_name_common
;
Nifedipine--pyrazine (2/1)
;
_chemical_formula_moiety
;
C17 H18 N2 O6, 0.5(C4 H4 N2)
;
_chemical_formula_sum     'C19 H20 N3 O6'
_chemical_formula_iupac     'C19 H20 N3 O6'
_chemical_formula_weight     386.38
_chemical_melting_point     ?
_symmetry_cell_setting     monoclinic
_symmetry_space_group_name_H-M     'P 21/c'
_symmetry_space_group_name_Hall     '-P 2ybc'
loop_
    _symmetry_equiv_pos_as_xyz
    'x, y, z'
    '-x, y+1/2, -z+1/2'
    '-x, -y, -z'
    'x, -y-1/2, z-1/2'
_cell_length_a     13.6278(14)
_cell_length_b     9.1594(9)
_cell_length_c     14.4432(14)
_cell_angle_alpha     90.00
_cell_angle_beta     94.841(4)
_cell_angle_gamma     90.00
_cell_volume     1796.4(3)
_cell_formula_units_Z     4
_cell_measurement_reflns_used     9767
_cell_measurement_theta_min     2.64
_cell_measurement_theta_max     31.73
_cell_measurement_temperature     120(2)
_exptl_crystal_description     prism
_exptl_crystal_colour     colourless
_exptl_crystal_size_max     0.24
_exptl_crystal_size_mid     0.18
_exptl_crystal_size_min     0.10
_exptl_crystal_density_diffrn     1.429
_exptl_crystal_density_meas     ?
_exptl_crystal_density_method     'not measured'
_exptl_crystal_F_000     812
_exptl_absorpt_coefficient_mu     0.108
_exptl_absorpt_correction_type     none
_exptl_absorpt_process_details     ?
_exptl_special_details
;
;
_diffrn_ambient_temperature     120(2)
_diffrn_radiation_type     MoK\a
_diffrn_radiation_wavelength     0.71073
_diffrn_radiation_source     'fine-focus sealed tube'
_diffrn_radiation_monochromator     graphite
_diffrn_measurement_device_type     'Bruker APEXII CCD'
_diffrn_measurement_method     '\f and \w scans'
_diffrn_detector_area_resol_mean     ?
_diffrn_reflns_number     27572
_diffrn_reflns_av_R_equivalents     0.0362
_diffrn_reflns_av_sigmaI/netI     0.0292
_diffrn_reflns_theta_min     2.64
_diffrn_reflns_theta_max     31.82
_diffrn_reflns_theta_full     31.82
_diffrn_measured_fraction_theta_max     0.987
_diffrn_measured_fraction_theta_full     0.987
_diffrn_reflns_limit_h_min     -20
_diffrn_reflns_limit_h_max     19
_diffrn_reflns_limit_k_min     -13
_diffrn_reflns_limit_k_max     13
_diffrn_reflns_limit_l_min     -17
_diffrn_reflns_limit_l_max     21
_diffrn_standards_number     0
_diffrn_standards_interval_count     ?
_diffrn_standards_interval_time     ?
_diffrn_standards_decay_%     ?
_refine_special_details
;
Refinement of <i>F</i>^2^ against ALL reflections. The weighted <i>R</i>-factor
<i>wR</i> and goodness of fit <i>S</i> are based on <i>F</i>^2^, conventional
<i>R</i>-factors <i>R</i> are based on <i>F</i>, with <i>F</i> set to zero for
negative <i>F</i>^2^. The threshold expression of <i>F</i>^2^ >
\s(<i>F</i>^2^) is used only for calculating <i>R</i>-factors(gt) <i>etc</i>.
and is not relevant to the choice of reflections for refinement.
<i>R</i>-factors based on <i>F</i>^2^ are statistically about twice as large
as those based on <i>F</i>, and <i>R</i>- factors based on ALL data will be
even larger.
;
_reflns_number_total     6070
_reflns_number_gt     4916
_reflns_threshold_expression     I>2sigma(I)
_refine_ls_structure_factor_coef     Fsqd
_refine_ls_matrix_type     full
_refine_ls_R_factor_all     0.0541
_refine_ls_R_factor_gt     0.0426
_refine_ls_wR_factor_gt     0.1171
_refine_ls_wR_factor_ref     0.1247
_refine_ls_goodness_of_fit_ref     1.071
_refine_ls_restrained_S_all     1.071
_refine_ls_number_reflns     6070
_refine_ls_number_parameters     261
_refine_ls_number_restraints     0
_refine_ls_hydrogen_treatment     mixed
_refine_ls_weighting_scheme     calc
_refine_ls_weighting_details
         'calc w=1/[\s^2^(Fo^2^)+(0.0700P)^2^+0.2500P] where P=(Fo^2^+2Fc^2^)/3'
_atom_sites_solution_hydrogens     geom
_atom_sites_solution_primary     direct
_atom_sites_solution_secondary     difmap
_refine_ls_shift/su_max     0.000
_refine_ls_shift/su_mean     0.000
_refine_diff_density_max     0.480
_refine_diff_density_min     -0.240
_refine_ls_extinction_method     none
_refine_ls_extinction_coef     ?
loop_
    _atom_type_symbol
    _atom_type_description
    _atom_type_scat_dispersion_real
    _atom_type_scat_dispersion_imag
    _atom_type_scat_source
    'C' 'C' 0.0033 0.0016
                         'International Tables Vol C Tables 4.2.6.8 and 6.1.1.4'
    'H' 'H' 0.0000 0.0000
                         'International Tables Vol C Tables 4.2.6.8 and 6.1.1.4'
    'N' 'N' 0.0061 0.0033
                         'International Tables Vol C Tables 4.2.6.8 and 6.1.1.4'
    'O' 'O' 0.0106 0.0060
                         'International Tables Vol C Tables 4.2.6.8 and 6.1.1.4'
_computing_data_collection     '<i>APEX2</i> (Bruker, 2007)'
_computing_cell_refinement     '<i>SAINT</i> (Bruker, 2007)'
_computing_data_reduction     '<i>SAINT</i> (Bruker, 2007)'
_computing_structure_solution     '<i>SHELXS97</i> (Sheldrick, 2008)'
_computing_structure_refinement     '<i>SHELXL97</i> (Sheldrick, 2008)'
_computing_molecular_graphics     '<i>PLATON</i> (Spek, 2009)'
_computing_publication_material
;
<i>SHELXTL</i> (Sheldrick, 2008), <i>PLATON</i> (Spek, 2009) and
<i>Mercury</i>
(Macrae <i>et al.</i>, 2006)
;
loop_
    _atom_site_type_symbol
    _atom_site_label
    _atom_site_fract_x
    _atom_site_fract_y
    _atom_site_fract_z
    _atom_site_U_iso_or_equiv
    _atom_site_adp_type
    _atom_site_calc_flag
    _atom_site_refinement_flags
    _atom_site_occupancy
    _atom_site_disorder_assembly
    _atom_site_disorder_group
    N N11 0.91012(7) 0.66064(10) 0.58015(6) 0.01904(17) Uani d . 1 . .
    H H11 0.9275(12) 0.6672(17) 0.6420(12) 0.033(4) Uiso d . 1 . .
    C C12 0.96337(7) 0.73800(11) 0.52067(6) 0.01680(18) Uani d . 1 . .
    C C13 0.92963(7) 0.74418(11) 0.42914(6) 0.01588(17) Uani d . 1 . .
    C C14 0.82937(7) 0.68380(10) 0.39640(6) 0.01536(17) Uani d . 1 . .
    H H14 0.8323 0.6431 0.3324 0.018 Uiso calc R 1 . .
    C C15 0.80215(7) 0.56174(10) 0.46039(6) 0.01635(17) Uani d . 1 . .
    C C16 0.83786(7) 0.56204(11) 0.55095(7) 0.01793(18) Uani d . 1 . .
    C C22 1.05495(8) 0.80615(12) 0.56668(7) 0.0214(2) Uani d . 1 . .
    H H22A 1.0559 0.9104 0.5515 0.032 Uiso calc R 1 . .
    H H22B 1.1129 0.7586 0.5444 0.032 Uiso calc R 1 . .
    H H22C 1.0558 0.7940 0.6342 0.032 Uiso calc R 1 . .
    C C23 0.98313(7) 0.80823(11) 0.35653(7) 0.01736(18) Uani d . 1 . .
    O O23 1.06719(5) 0.87616(9) 0.38444(5) 0.02116(16) Uani d . 1 . .
    O O24 0.95391(6) 0.80104(11) 0.27468(5) 0.0315(2) Uani d . 1 . .
    C C25 0.73593(7) 0.44528(11) 0.42414(7) 0.01813(18) Uani d . 1 . .
    O O25 0.71443(6) 0.45992(8) 0.33133(5) 0.02199(16) Uani d . 1 . .
    O O26 0.70447(6) 0.34517(9) 0.46697(6) 0.02589(17) Uani d . 1 . .
    C C26 0.80877(9) 0.46176(12) 0.62596(7) 0.0237(2) Uani d . 1 . .
    H H26A 0.7373 0.4660 0.6291 0.036 Uiso calc R 1 . .
    H H26B 0.8418 0.4921 0.6858 0.036 Uiso calc R 1 . .
    H H26C 0.8282 0.3616 0.6121 0.036 Uiso calc R 1 . .
    C C27 1.11954(9) 0.93700(14) 0.31148(8) 0.0264(2) Uani d . 1 . .
    H H27A 1.1818 0.9789 0.3380 0.040 Uiso calc R 1 . .
    H H27B 1.0795 1.0136 0.2795 0.040 Uiso calc R 1 . .
    H H27C 1.1330 0.8601 0.2671 0.040 Uiso calc R 1 . .
    C C28 0.65577(9) 0.34450(13) 0.28780(8) 0.0276(2) Uani d . 1 . .
    H H28A 0.6401 0.3676 0.2219 0.041 Uiso calc R 1 . .
    H H28B 0.5946 0.3347 0.3184 0.041 Uiso calc R 1 . .
    H H28C 0.6926 0.2526 0.2934 0.041 Uiso calc R 1 . .
    C C31 0.75049(7) 0.80317(10) 0.39303(6) 0.01571(17) Uani d . 1 . .
    C C32 0.67448(7) 0.82130(11) 0.32317(7) 0.01755(18) Uani d . 1 . .
    N N32 0.66655(7) 0.73025(10) 0.23900(6) 0.01976(17) Uani d . 1 . .
    O O32 0.73861(6) 0.71650(9) 0.19529(5) 0.02539(17) Uani d . 1 . .
    O O33 0.58615(6) 0.67540(9) 0.21593(6) 0.02713(18) Uani d . 1 . .
    C C33 0.60043(8) 0.92431(12) 0.32730(7) 0.0219(2) Uani d . 1 . .
    H H33 0.5497 0.9320 0.2782 0.026 Uiso calc R 1 . .
    C C34 0.60109(8) 1.01542(12) 0.40326(8) 0.0239(2) Uani d . 1 . .
    H H34 0.5512 1.0872 0.4068 0.029 Uiso calc R 1 . .
    C C35 0.67529(8) 1.00121(12) 0.47455(7) 0.0227(2) Uani d . 1 . .
    H H35 0.6763 1.0634 0.5273 0.027 Uiso calc R 1 . .
    C C36 0.74769(8) 0.89694(11) 0.46907(7) 0.01926(19) Uani d . 1 . .
    H H36 0.7975 0.8886 0.5189 0.023 Uiso calc R 1 . .
    N N41 0.45265(8) 0.46068(12) 0.41368(7) 0.0302(2) Uani d . 1 . .
    C C42 0.45577(9) 0.37242(13) 0.48684(9) 0.0289(2) Uani d . 1 . .
    H H42 0.4248 0.2796 0.4805 0.035 Uiso calc R 1 . .
    C C43 0.50253(9) 0.41122(14) 0.57190(8) 0.0297(2) Uani d . 1 . .
    H H43 0.5027 0.3439 0.6220 0.036 Uiso calc R 1 . .
loop_
    _atom_site_aniso_label
    _atom_site_aniso_U_11
    _atom_site_aniso_U_22
    _atom_site_aniso_U_33
    _atom_site_aniso_U_12
    _atom_site_aniso_U_13
    _atom_site_aniso_U_23
    N11 0.0221(4) 0.0250(4) 0.0100(3) -0.0011(3) 0.0008(3) 0.0011(3)
    C12 0.0176(4) 0.0209(4) 0.0119(4) 0.0010(3) 0.0011(3) -0.0001(3)
    C13 0.0159(4) 0.0201(4) 0.0116(4) -0.0002(3) 0.0012(3) 0.0004(3)
    C14 0.0169(4) 0.0183(4) 0.0109(4) -0.0003(3) 0.0015(3) -0.0002(3)
    C15 0.0170(4) 0.0175(4) 0.0147(4) 0.0003(3) 0.0025(3) 0.0005(3)
    C16 0.0199(4) 0.0197(4) 0.0145(4) 0.0015(3) 0.0032(3) 0.0013(3)
    C22 0.0200(5) 0.0293(5) 0.0143(4) -0.0021(4) -0.0014(3) -0.0011(4)
    C23 0.0174(4) 0.0215(4) 0.0132(4) 0.0005(3) 0.0014(3) -0.0002(3)
    O23 0.0211(3) 0.0285(4) 0.0141(3) -0.0065(3) 0.0031(3) -0.0004(3)
    O24 0.0279(4) 0.0550(6) 0.0111(3) -0.0138(4) -0.0004(3) 0.0043(3)
    C25 0.0182(4) 0.0187(4) 0.0178(4) 0.0024(3) 0.0029(3) -0.0004(3)
    O25 0.0246(4) 0.0240(4) 0.0170(3) -0.0059(3) -0.0004(3) -0.0019(3)
    O26 0.0308(4) 0.0224(4) 0.0247(4) -0.0055(3) 0.0037(3) 0.0025(3)
    C26 0.0300(5) 0.0242(5) 0.0173(4) -0.0007(4) 0.0043(4) 0.0057(4)
    C27 0.0270(5) 0.0335(6) 0.0196(5) -0.0097(4) 0.0066(4) 0.0014(4)
    C28 0.0273(5) 0.0295(5) 0.0256(5) -0.0089(4) 0.0003(4) -0.0067(4)
    C31 0.0166(4) 0.0175(4) 0.0131(4) -0.0010(3) 0.0018(3) 0.0015(3)
    C32 0.0188(4) 0.0202(4) 0.0135(4) -0.0018(3) 0.0001(3) 0.0002(3)
    N32 0.0221(4) 0.0224(4) 0.0142(4) 0.0003(3) -0.0022(3) 0.0010(3)
    O32 0.0270(4) 0.0339(4) 0.0155(3) 0.0015(3) 0.0033(3) -0.0017(3)
    O33 0.0249(4) 0.0304(4) 0.0245(4) -0.0054(3) -0.0067(3) -0.0025(3)
    C33 0.0204(5) 0.0244(5) 0.0204(5) 0.0022(4) -0.0012(3) 0.0022(4)
    C34 0.0252(5) 0.0227(5) 0.0237(5) 0.0054(4) 0.0014(4) 0.0010(4)
    C35 0.0276(5) 0.0208(4) 0.0197(5) 0.0031(4) 0.0017(4) -0.0029(4)
    C36 0.0223(5) 0.0204(4) 0.0149(4) 0.0009(3) 0.0002(3) -0.0008(3)
    N41 0.0291(5) 0.0373(5) 0.0247(5) -0.0013(4) 0.0058(4) -0.0037(4)
    C42 0.0283(6) 0.0271(5) 0.0327(6) -0.0038(4) 0.0101(4) -0.0035(5)
    C43 0.0313(6) 0.0325(6) 0.0264(5) 0.0000(5) 0.0093(4) 0.0046(5)
_geom_special_details
;
All e.s.d.'s (except the e.s.d. in the dihedral angle between two l.s. planes)
are estimated using the full covariance matrix. The cell e.s.d.'s are taken
into account individually in the estimation of e.s.d.'s in distances, angles
and torsion angles; correlations between e.s.d.'s in cell parameters are only
used when they are defined by crystal symmetry. An approximate (isotropic)
treatment of cell e.s.d.'s is used for estimating e.s.d.'s involving l.s.
planes.
;
loop_
    _geom_bond_atom_site_label_1
    _geom_bond_atom_site_label_2
    _geom_bond_site_symmetry_2
    _geom_bond_distance
    _geom_bond_publ_flag
    N11 C12 . 1.3682(13) no
    N11 C16 . 1.3759(13) no
    N11 H11 . 0.906(17) no
    C12 C13 . 1.3636(13) no
    C12 C22 . 1.4996(14) no
    C13 C23 . 1.4507(13) no
    C13 C14 . 1.5125(13) no
    C14 C15 . 1.5165(13) no
    C14 C31 . 1.5311(13) no
    C14 H14 . 1.0000 no
    C15 C16 . 1.3566(13) no
    C15 C25 . 1.4651(14) no
    C16 C26 . 1.4989(14) no
    C22 H22A . 0.9800 no
    C22 H22B . 0.9800 no
    C22 H22C . 0.9800 no
    C23 O24 . 1.2170(12) no
    C23 O23 . 1.3357(12) no
    O23 C27 . 1.4342(12) no
    C25 O26 . 1.2050(12) no
    C25 O25 . 1.3544(12) no
    O25 C28 . 1.4377(13) no
    C26 H26A . 0.9800 no
    C26 H26B . 0.9800 no
    C26 H26C . 0.9800 no
    C27 H27A . 0.9800 no
    C27 H27B . 0.9800 no
    C27 H27C . 0.9800 no
    C28 H28A . 0.9800 no
    C28 H28B . 0.9800 no
    C28 H28C . 0.9800 no
    C31 C32 . 1.3937(13) no
    C31 C36 . 1.3973(13) no
    C32 C33 . 1.3865(14) no
    C32 N32 . 1.4706(13) no
    N32 O32 . 1.2180(12) no
    N32 O33 . 1.2257(12) no
    C33 C34 . 1.3778(15) no
    C33 H33 . 0.9500 no
    C34 C35 . 1.3871(15) no
    C34 H34 . 0.9500 no
    C35 C36 . 1.3802(14) no
    C35 H35 . 0.9500 no
    C36 H36 . 0.9500 no
    N41 C42 . 1.3282(17) no
    N41 C43 3_666 1.3311(17) no
    C42 C43 . 1.3819(18) no
    C42 H42 . 0.9500 no
    C43 N41 3_666 1.3311(17) no
    C43 H43 . 0.9500 no
loop_
    _geom_angle_atom_site_label_1
    _geom_angle_atom_site_label_2
    _geom_angle_atom_site_label_3
    _geom_angle_site_symmetry_1
    _geom_angle_site_symmetry_3
    _geom_angle
    _geom_angle_publ_flag
    C12 N11 C16 . . 123.46(8) no
    C12 N11 H11 . . 118.4(10) no
    C16 N11 H11 . . 117.8(10) no
    C13 C12 N11 . . 118.48(9) no
    C13 C12 C22 . . 127.75(9) no
    N11 C12 C22 . . 113.77(8) no
    C12 C13 C23 . . 124.66(9) no
    C12 C13 C14 . . 120.65(8) no
    C23 C13 C14 . . 114.68(8) no
    C13 C14 C15 . . 109.88(8) no
    C13 C14 C31 . . 111.23(8) no
    C15 C14 C31 . . 109.79(8) no
    C13 C14 H14 . . 108.6 no
    C15 C14 H14 . . 108.6 no
    C31 C14 H14 . . 108.6 no
    C16 C15 C25 . . 120.41(9) no
    C16 C15 C14 . . 119.99(9) no
    C25 C15 C14 . . 119.60(8) no
    C15 C16 N11 . . 119.08(9) no
    C15 C16 C26 . . 126.89(9) no
    N11 C16 C26 . . 114.01(9) no
    C12 C22 H22A . . 109.5 no
    C12 C22 H22B . . 109.5 no
    H22A C22 H22B . . 109.5 no
    C12 C22 H22C . . 109.5 no
    H22A C22 H22C . . 109.5 no
    H22B C22 H22C . . 109.5 no
    O24 C23 O23 . . 121.36(9) no
    O24 C23 C13 . . 122.49(9) no
    O23 C23 C13 . . 116.15(8) no
    C23 O23 C27 . . 115.24(8) no
    O26 C25 O25 . . 121.79(9) no
    O26 C25 C15 . . 127.27(9) no
    O25 C25 C15 . . 110.91(8) no
    C25 O25 C28 . . 115.21(8) no
    C16 C26 H26A . . 109.5 no
    C16 C26 H26B . . 109.5 no
    H26A C26 H26B . . 109.5 no
    C16 C26 H26C . . 109.5 no
    H26A C26 H26C . . 109.5 no
    H26B C26 H26C . . 109.5 no
    O23 C27 H27A . . 109.5 no
    O23 C27 H27B . . 109.5 no
    H27A C27 H27B . . 109.5 no
    O23 C27 H27C . . 109.5 no
    H27A C27 H27C . . 109.5 no
    H27B C27 H27C . . 109.5 no
    O25 C28 H28A . . 109.5 no
    O25 C28 H28B . . 109.5 no
    H28A C28 H28B . . 109.5 no
    O25 C28 H28C . . 109.5 no
    H28A C28 H28C . . 109.5 no
    H28B C28 H28C . . 109.5 no
    C32 C31 C36 . . 115.33(9) no
    C32 C31 C14 . . 125.80(8) no
    C36 C31 C14 . . 118.66(8) no
    C33 C32 C31 . . 123.31(9) no
    C33 C32 N32 . . 114.74(9) no
    C31 C32 N32 . . 121.95(9) no
    O32 N32 O33 . . 123.91(9) no
    O32 N32 C32 . . 118.74(9) no
    O33 N32 C32 . . 117.32(9) no
    C34 C33 C32 . . 119.38(10) no
    C34 C33 H33 . . 120.3 no
    C32 C33 H33 . . 120.3 no
    C33 C34 C35 . . 119.32(10) no
    C33 C34 H34 . . 120.3 no
    C35 C34 H34 . . 120.3 no
    C36 C35 C34 . . 120.14(10) no
    C36 C35 H35 . . 119.9 no
    C34 C35 H35 . . 119.9 no
    C35 C36 C31 . . 122.51(9) no
    C35 C36 H36 . . 118.7 no
    C31 C36 H36 . . 118.7 no
    C42 N41 C43 . 3_666 115.38(11) no
    C42 N41 C42 . 3 106.16(7) no
    C43 N41 C42 3_666 3 137.11(8) no
    N41 C42 C43 . . 122.15(11) no
    N41 C42 H42 . . 118.9 no
    C43 C42 H42 . . 118.9 no
    N41 C43 C42 3_666 . 122.46(11) no
    N41 C43 H43 3_666 . 118.8 no
    C42 C43 H43 . . 118.8 no
loop_
    _geom_torsion_atom_site_label_1
    _geom_torsion_atom_site_label_2
    _geom_torsion_atom_site_label_3
    _geom_torsion_atom_site_label_4
    _geom_torsion_site_symmetry_1
    _geom_torsion_site_symmetry_2
    _geom_torsion_site_symmetry_3
    _geom_torsion_site_symmetry_4
    _geom_torsion
    _geom_torsion_publ_flag
    C16 N11 C12 C13 . . . . 15.45(15) no
    C16 N11 C12 C22 . . . . -164.07(9) no
    N11 C12 C13 C23 . . . . -173.05(9) no
    C22 C12 C13 C23 . . . . 6.40(17) no
    N11 C12 C13 C14 . . . . 7.81(14) no
    C22 C12 C13 C14 . . . . -172.75(9) no
    C12 C13 C14 C15 . . . . -27.91(12) no
    C23 C13 C14 C15 . . . . 152.87(8) no
    C12 C13 C14 C31 . . . . 93.88(10) yes
    C23 C13 C14 C31 . . . . -85.35(10) no
    C13 C14 C15 C16 . . . . 28.86(12) no
    C31 C14 C15 C16 . . . . -93.78(10) yes
    C13 C14 C15 C25 . . . . -152.15(8) no
    C31 C14 C15 C25 . . . . 85.21(10) no
    C25 C15 C16 N11 . . . . 171.13(9) no
    C14 C15 C16 N11 . . . . -9.89(14) no
    C25 C15 C16 C26 . . . . -7.30(15) no
    C14 C15 C16 C26 . . . . 171.68(9) no
    C12 N11 C16 C15 . . . . -14.39(15) no
    C12 N11 C16 C26 . . . . 164.24(9) no
    C12 C13 C23 O24 . . . . 173.91(11) no
    C14 C13 C23 O24 . . . . -6.90(14) no
    C12 C13 C23 O23 . . . . -6.01(15) no
    C14 C13 C23 O23 . . . . 173.19(8) no
    O24 C23 O23 C27 . . . . -0.71(15) no
    C13 C23 O23 C27 . . . . 179.21(9) no
    C16 C15 C25 O26 . . . . 2.38(16) no
    C14 C15 C25 O26 . . . . -176.60(10) no
    C16 C15 C25 O25 . . . . -175.78(9) no
    C14 C15 C25 O25 . . . . 5.23(12) no
    O26 C25 O25 C28 . . . . -2.79(14) no
    C15 C25 O25 C28 . . . . 175.50(8) no
    C13 C14 C31 C32 . . . . 138.67(9) no
    C15 C14 C31 C32 . . . . -99.50(11) no
    C13 C14 C31 C36 . . . . -46.76(11) no
    C15 C14 C31 C36 . . . . 75.07(11) no
    C36 C31 C32 C33 . . . . -0.04(14) no
    C14 C31 C32 C33 . . . . 174.69(9) no
    C36 C31 C32 N32 . . . . -179.46(9) no
    C14 C31 C32 N32 . . . . -4.73(15) no
    C33 C32 N32 O32 . . . . 130.11(10) no
    C31 C32 N32 O32 . . . . -50.42(13) no
    C33 C32 N32 O33 . . . . -48.13(12) no
    C31 C32 N32 O33 . . . . 131.33(10) no
    C31 C32 C33 C34 . . . . 0.63(16) no
    N32 C32 C33 C34 . . . . -179.91(9) no
    C32 C33 C34 C35 . . . . -0.67(16) no
    C33 C34 C35 C36 . . . . 0.14(17) no
    C34 C35 C36 C31 . . . . 0.48(16) no
    C32 C31 C36 C35 . . . . -0.51(14) no
    C14 C31 C36 C35 . . . . -175.64(9) no
    C43 N41 C42 C43 3_666 . . . -0.10(19) no
    C42 N41 C42 C43 3 . . . -169.14(10) no
    N41 C42 C43 N41 . . . 3_666 0.1(2) no
loop_
    _geom_hbond_atom_site_label_D
    _geom_hbond_atom_site_label_H
    _geom_hbond_atom_site_label_A
    _geom_hbond_site_symmetry_A
    _geom_hbond_distance_DH
    _geom_hbond_distance_HA
    _geom_hbond_distance_DA
    _geom_hbond_angle_DHA
    _geom_hbond_publ_flag
    N11 H11 O24 4_576 0.906(17) 1.942(17) 2.8444(12) 173.6(15) yes
