# Supplementary material for: Nifedipine–pyrazine (2/1)
Source: Acta Crystallogr Sect E Struct Rep Online. 2010 Aug 11;66(Pt 9):o2297–8. doi: 10.1107/S1600536810031703 (PMC3008143; doi:10.1107/S1600536810031703)
Supplement: Supplementary file 2 [file e-66-o2297-Isup2.hkl]

# 
# h,k,l, Fc-squared, Fo-squared, sigma(Fo-squared) and status flag 
# 
data_I
_shelx_title ' 206110 in P2(1)/c' 
_shelx_refln_list_code          4 
_shelx_F_calc_maximum      172.50 
_exptl_crystal_F_000       812.00 
_reflns_d_resolution_high  0.6740 
 
loop_ 
 _symmetry_equiv_pos_as_xyz 
 'x, y, z' 
 '-x, y+1/2, -z+1/2' 
 '-x, -y, -z' 
 'x, -y-1/2, z-1/2' 
 
_cell_length_a    13.6278 
_cell_length_b     9.1594 
_cell_length_c    14.4432 
_cell_angle_alpha  90.000 
_cell_angle_beta   94.841 
_cell_angle_gamma  90.000 
 
_shelx_F_squared_multiplier     1.000 
 
loop_ 
 _refln_index_h 
 _refln_index_k 
 _refln_index_l 
 _refln_F_squared_calc 
 _refln_F_squared_meas 
 _refln_F_squared_sigma 
 _refln_observed_status 
   2   0   0      773.88      743.61     12.26 o 
   3   0   0     5204.79     5023.02     88.64 o 
   4   0   0     1575.08     1628.33     26.55 o 
   5   0   0     2256.62     2177.12     65.38 o 
   6   0   0     1573.71     1656.19     54.07 o 
   7   0   0       25.32       17.97      3.72 o 
   8   0   0     3760.27     3571.55     65.72 o 
   9   0   0     2353.61     2334.38     64.45 o 
  10   0   0      379.13      350.50     10.14 o 
  11   0   0        9.48        8.62      2.31 o 
  12   0   0      747.56      725.79     19.17 o 
  13   0   0      317.51      347.27     12.80 o 
  14   0   0      559.79      593.73     17.96 o 
  15   0   0      669.11      694.47     32.69 o 
  16   0   0        4.91        6.54      9.92 o 
  17   0   0        5.40        1.39      4.16 o 
  18   0   0       38.90       38.47      8.06 o 
  19   0   0       33.06       35.18      7.23 o 
  20   0   0       66.99       75.69     12.70 o 
   1   1   0    11383.99    11012.64    201.97 o 
   2   1   0       16.18       22.43      1.08 o 
   3   1   0     1423.94     1467.84     17.46 o 
   4   1   0      550.26      568.07      9.97 o 
   5   1   0     3795.44     3855.93     57.05 o 
   6   1   0      896.12      975.77     14.34 o 
   7   1   0      105.67      118.70      3.21 o 
   8   1   0      183.97      193.47      4.37 o 
   9   1   0      328.71      345.25      5.84 o 
  10   1   0      269.81      247.77      5.15 o 
  11   1   0      562.10      532.77     11.51 o 
  12   1   0      114.24      103.93      5.10 o 
  13   1   0     1904.72     1823.06     27.11 o 
  14   1   0       10.05        5.82      2.46 o 
  15   1   0       46.54       46.10      6.44 o 
  16   1   0      185.16      166.30      9.79 o 
  17   1   0        1.93       -0.79      2.78 o 
  18   1   0       53.18       57.16      7.33 o 
  19   1   0       34.33       25.90      5.42 o 
  20   1   0        4.07       11.71      4.87 o 
   0   2   0     1521.94     1407.34     27.15 o 
   1   2   0     9307.04     9311.33    116.02 o 
   2   2   0     3298.57     3199.75     43.43 o 
   3   2   0    10581.03    10338.06    145.82 o 
   4   2   0      424.53      478.07      9.09 o 
   5   2   0      196.26      234.05      5.67 o 
   6   2   0      241.48      238.94      5.27 o 
   7   2   0      682.59      655.60      8.19 o 
   8   2   0      122.66      123.84      3.19 o 
   9   2   0        1.61        0.78      0.88 o 
  10   2   0     1306.80     1299.22     16.37 o 
  11   2   0      326.06      361.68      8.22 o 
  12   2   0      387.92      348.95      8.39 o 
  13   2   0       28.41       31.40      3.21 o 
  14   2   0        7.20        9.23      2.55 o 
  15   2   0       47.95       45.51      3.66 o 
  16   2   0        0.80        4.14      2.80 o 
  17   2   0        5.93        7.20      3.57 o 
  18   2   0       21.87       14.21      4.47 o 
  19   2   0       13.29       17.41      4.73 o 
   1   3   0     5480.38     4984.21     73.42 o 
   2   3   0      165.08      205.54      5.90 o 
   3   3   0       31.18       22.93      3.10 o 
   4   3   0    11028.55    11022.46    268.02 o 
   5   3   0      822.33      829.30     11.39 o 
   6   3   0       35.03       39.35      1.70 o 
   7   3   0       15.43       13.88      1.24 o 
   8   3   0      355.18      339.04      5.09 o 
   9   3   0       70.62       68.27      2.19 o 
  10   3   0        1.81        6.45      1.18 o 
  11   3   0       60.27       58.19      3.36 o 
  12   3   0       68.11       63.65      2.94 o 
  13   3   0        2.62        1.35      1.68 o 
  14   3   0      286.74      285.73      7.25 o 
  15   3   0        7.53        4.11      2.68 o 
  16   3   0        0.04       -1.12      2.41 o 
  17   3   0       53.89       54.19      4.94 o 
  18   3   0        0.37        5.49      3.93 o 
  19   3   0      132.01      154.26      9.23 o 
   0   4   0      245.92      224.58      6.46 o 
   1   4   0      177.24      194.06      6.02 o 
   2   4   0      475.64      470.14      9.17 o 
   3   4   0     1086.93     1087.00     18.73 o 
   4   4   0       95.47       76.41      3.32 o 
   5   4   0      202.10      216.15      4.42 o 
   6   4   0       75.32       80.37      2.40 o 
   7   4   0      109.97      103.42      2.65 o 
   8   4   0       27.27       32.44      2.00 o 
   9   4   0        0.17        0.14      0.94 o 
  10   4   0       35.62       31.64      2.16 o 
  11   4   0       49.00       51.81      2.79 o 
  12   4   0       17.57       18.18      2.14 o 
  13   4   0      117.67      119.07      5.19 o 
  14   4   0      176.87      166.80      6.28 o 
  15   4   0       37.67       42.16      4.02 o 
  16   4   0        7.34        9.52      3.58 o 
  17   4   0       65.21       73.42      6.55 o 
  18   4   0        9.66        8.52      4.11 o 
  19   4   0        0.01       -2.49      4.00 o 
   1   5   0        8.19       14.86      1.28 o 
   2   5   0       45.93       39.32      1.86 o 
   3   5   0      152.81      164.21      4.25 o 
   4   5   0      368.55      333.20      4.96 o 
   5   5   0        0.22        1.35      1.01 o 
   6   5   0      607.66      578.53      7.82 o 
   7   5   0     1066.28     1095.51     11.21 o 
   8   5   0       37.74       31.21      1.92 o 
   9   5   0       31.86       22.77      1.84 o 
  10   5   0        0.13        0.91      1.43 o 
  11   5   0      186.68      178.11      5.32 o 
  12   5   0      144.02      151.40      5.07 o 
  13   5   0      126.05      117.89      4.85 o 
  14   5   0        1.87       -2.00      2.20 o 
  15   5   0        4.60        2.76      2.65 o 
  16   5   0        3.89        9.27      3.07 o 
  17   5   0        2.24        1.80      2.99 o 
  18   5   0       14.16       15.90      4.56 o 
   0   6   0      373.09      314.25      6.91 o 
   1   6   0      111.62      108.78      2.32 o 
   2   6   0       21.72       30.39      1.42 o 
   3   6   0      760.23      773.07      8.19 o 
   4   6   0      384.74      371.00      5.25 o 
   5   6   0        9.96        5.04      1.15 o 
   6   6   0       14.68       10.36      1.42 o 
   7   6   0      111.59      101.55      3.19 o 
   8   6   0      463.81      420.50      7.32 o 
   9   6   0      111.37       91.01      4.60 o 
  10   6   0      123.73      115.83      4.72 o 
  11   6   0        0.01        1.55      1.79 o 
  12   6   0       69.39       72.73      4.24 o 
  13   6   0       89.52       90.06      4.76 o 
  14   6   0        7.14        5.48      2.80 o 
  15   6   0       22.31       18.43      3.54 o 
  16   6   0       51.31       55.87      5.46 o 
  17   6   0       57.25       40.86      4.75 o 
  18   6   0        0.00        0.03      4.46 o 
   1   7   0      218.43      190.61      3.04 o 
   2   7   0      139.42      125.81      2.60 o 
   3   7   0      654.18      633.41      7.54 o 
   4   7   0      436.79      407.80      7.08 o 
   5   7   0       44.79       40.52      3.26 o 
   6   7   0       18.58       13.80      1.86 o 
   7   7   0       56.67       50.89      3.30 o 
   8   7   0       39.63       23.86      2.58 o 
   9   7   0       23.50       24.90      2.92 o 
  10   7   0       53.44       54.36      5.58 o 
  11   7   0       72.77       84.12      5.28 o 
  12   7   0       10.94        9.52      2.48 o 
  13   7   0      124.27      131.12      5.52 o 
  14   7   0      134.83      155.84      6.12 o 
  15   7   0        7.99        8.78      3.85 o 
  16   7   0        3.82       -3.49      3.51 o 
  17   7   0       16.15       17.58      6.24 o 
   0   8   0      965.30      942.51     13.77 o 
   1   8   0       42.91       41.04      2.43 o 
   2   8   0      275.87      270.05      4.92 o 
   3   8   0      240.00      230.07      5.77 o 
   4   8   0       44.79       41.94      2.50 o 
   5   8   0      261.32      244.59      5.18 o 
   6   8   0       12.68        4.58      2.10 o 
   7   8   0      333.18      376.77      8.24 o 
   8   8   0       67.14       62.19      4.87 o 
   9   8   0       97.98      102.05      5.23 o 
  10   8   0       34.07       44.04      5.27 o 
  11   8   0       20.82       23.34      4.71 o 
  12   8   0       23.46       21.63      4.05 o 
  13   8   0      169.26      173.88      9.43 o 
  14   8   0       40.71       58.01      6.12 o 
  15   8   0        4.47       10.43      5.24 o 
  16   8   0        0.06        1.69      4.76 o 
   1   9   0      954.04      925.88     12.23 o 
   2   9   0       89.15      101.68      3.58 o 
   3   9   0      303.27      277.72      5.70 o 
   4   9   0       17.20       13.55      1.87 o 
   5   9   0       27.85       30.18      2.66 o 
   6   9   0       32.18       29.88      2.80 o 
   7   9   0       44.00       33.92      3.60 o 
   8   9   0      371.01      377.60     10.05 o 
   9   9   0       46.93       57.20      4.73 o 
  10   9   0        3.02       -0.93      2.82 o 
  11   9   0        6.29        2.77      3.79 o 
  12   9   0        6.59        8.54      3.68 o 
  13   9   0      198.16      229.74     10.00 o 
  14   9   0        0.02        4.17      3.90 o 
  15   9   0        2.25        5.89      7.13 o 
   0  10   0      105.32       93.02      5.18 o 
   1  10   0        7.51        6.88      2.45 o 
   2  10   0       53.71       60.11      5.76 o 
   3  10   0       22.31       19.06      2.58 o 
   4  10   0       98.86       95.27      3.96 o 
   5  10   0       91.98       96.32      4.07 o 
   6  10   0        2.13        2.84      1.91 o 
   7  10   0        0.47       -0.47      2.00 o 
   8  10   0      146.60      167.40      5.72 o 
   9  10   0        0.00        1.65      2.52 o 
  10  10   0       68.30       72.78     14.16 o 
  11  10   0      243.64      304.59     14.00 o 
  12  10   0      131.99      168.56     14.56 o 
  13  10   0        1.53       -2.42      4.90 o 
   1  11   0        0.08       -1.36      2.15 o 
   2  11   0       94.89       97.95      5.26 o 
   3  11   0      445.35      500.23     10.92 o 
   4  11   0        7.15        7.21      3.00 o 
   5  11   0       25.46       26.98      3.43 o 
   6  11   0      296.54      334.90      7.44 o 
   7  11   0       29.53       34.85      3.25 o 
   8  11   0        1.75        2.52      2.43 o 
   9  11   0      415.73      465.40     10.02 o 
  10  11   0       44.99       52.24      5.35 o 
  11  11   0        3.36        7.25      4.17 o 
   0  12   0        7.11        7.94      5.89 o 
   1  12   0       19.31       15.49      3.59 o 
   2  12   0       26.29       29.32      3.71 o 
   3  12   0       51.93       45.84      4.99 o 
   4  12   0      213.55      216.84      7.64 o 
   5  12   0        6.31        9.91      3.18 o 
   6  12   0       37.09       41.16      4.39 o 
   7  12   0       16.03       20.79      4.43 o 
   8  12   0        5.44        4.11      2.92 o 
   9  12   0        3.71        1.24      4.16 o 
   1  13   0        9.69        9.81      3.89 o 
   2  13   0       10.77       10.86      4.13 o 
   3  13   0       16.66       16.63      3.64 o 
   4  13   0      137.85      136.90      8.58 o 
   5  13   0       18.71       14.95      3.51 o 
 -20   1   1       42.41       45.00      6.46 o 
 -19   1   1       14.01       10.30      4.01 o 
 -18   1   1        7.52        9.55      3.56 o 
 -17   1   1        6.52        7.80      3.21 o 
 -16   1   1      201.47      179.64      7.36 o 
 -15   1   1        7.35        3.14      2.58 o 
 -14   1   1        3.15        3.71      2.43 o 
 -13   1   1      369.42      345.31      7.98 o 
 -12   1   1       15.21       11.20      2.59 o 
 -11   1   1     1184.48     1166.79     14.90 o 
 -10   1   1        5.85        6.88      1.54 o 
  -9   1   1      180.55      175.83      4.32 o 
  -8   1   1      143.07      145.47      3.60 o 
  -7   1   1        0.76        0.56      0.71 o 
  -6   1   1       41.31       44.80      2.55 o 
  -5   1   1      698.60      637.65     11.89 o 
  -4   1   1     7582.17     7557.73     87.29 o 
  -3   1   1    16634.04    16737.40    185.81 o 
  -2   1   1      115.37      111.63      1.97 o 
  -1   1   1        6.88       14.87      1.24 o 
   0   1   1     3414.48     3409.90     42.72 o 
   1   1   1     2248.96     2239.03     45.84 o 
   2   1   1     1220.02     1152.60     17.59 o 
   3   1   1     4042.65     3971.24     72.17 o 
   4   1   1        1.35        1.45      0.86 o 
   5   1   1       49.51       36.27      3.95 o 
   6   1   1     3934.84     4050.86     53.86 o 
   7   1   1     1174.75     1115.69     21.68 o 
   8   1   1      501.14      511.16      8.28 o 
   9   1   1       43.22       37.84      2.42 o 
  10   1   1      172.31      148.88      4.60 o 
  11   1   1     1408.23     1363.35     24.50 o 
  12   1   1      593.07      550.37     11.04 o 
  13   1   1       80.53       72.95      4.96 o 
  14   1   1      354.12      317.37      9.67 o 
  15   1   1      449.96      456.45      9.81 o 
  16   1   1        0.86       -0.64      2.63 o 
  17   1   1       67.14       59.97      8.27 o 
  18   1   1        7.73        6.84      4.09 o 
  19   1   1       56.90       55.28      6.47 o 
 -19   2   1        2.66        1.09      3.46 o 
 -18   2   1       23.08       22.87      4.19 o 
 -17   2   1       85.84       92.71      6.26 o 
 -16   2   1        0.12        0.23      2.63 o 
 -15   2   1        9.23        5.57      2.54 o 
 -14   2   1       34.14       31.69      3.54 o 
 -13   2   1       26.42       22.96      2.55 o 
 -12   2   1      153.70      141.87      4.78 o 
 -11   2   1       71.78       63.58      2.96 o 
 -10   2   1      763.70      776.01     10.97 o 
  -9   2   1       27.82       29.13      1.62 o 
  -8   2   1      944.95      980.58     10.63 o 
  -7   2   1      697.25      770.38     10.15 o 
  -6   2   1       39.53       43.59      1.90 o 
  -5   2   1     1511.37     1479.82     24.03 o 
  -4   2   1     1375.46     1374.92     18.63 o 
  -3   2   1    29756.65    30040.63    467.65 o 
  -2   2   1     8194.76     8267.60    113.99 o 
  -1   2   1      164.51      148.07      2.64 o 
   0   2   1     7510.37     7189.48     87.18 o 
   1   2   1     3926.90     3978.95     43.63 o 
   2   2   1     5717.28     5815.35     63.91 o 
   3   2   1     2463.99     2332.98     42.60 o 
   4   2   1      253.50      280.06      6.66 o 
   5   2   1     1433.86     1344.48     22.02 o 
   6   2   1      606.58      624.60      9.13 o 
   7   2   1     1546.58     1710.10     18.19 o 
   8   2   1      802.14      806.14     10.66 o 
   9   2   1      382.42      395.34      6.18 o 
  10   2   1       10.01        9.45      1.23 o 
  11   2   1      160.12      151.50      5.45 o 
  12   2   1        0.42        0.82      1.49 o 
  13   2   1      323.54      293.63      7.93 o 
  14   2   1       89.77       88.76      4.92 o 
  15   2   1       76.16       85.59      6.85 o 
  16   2   1        6.15        7.46      3.65 o 
  17   2   1       81.03       82.38      5.98 o 
  18   2   1        2.33        7.26      3.62 o 
  19   2   1       55.65       48.80      6.25 o 
 -19   3   1       56.72       47.11      6.37 o 
 -18   3   1      103.49      109.37      8.18 o 
 -17   3   1        2.44        3.72      3.58 o 
 -16   3   1      167.37      178.87      7.18 o 
 -15   3   1       30.18       28.97      3.67 o 
 -14   3   1      142.59      148.58      7.23 o 
 -13   3   1      262.68      276.73      6.27 o 
 -12   3   1        3.02        4.37      1.77 o 
 -11   3   1      290.85      290.05      6.35 o 
 -10   3   1      374.62      368.85      5.81 o 
  -9   3   1       43.71       62.71      3.06 o 
  -8   3   1       22.05       17.65      1.34 o 
  -7   3   1        4.10        4.02      1.05 o 
  -6   3   1      546.56      548.80      7.02 o 
  -5   3   1     2828.07     2856.33     32.95 o 
  -4   3   1    11506.58    11515.73    279.48 o 
  -2   3   1     2008.57     1848.74     28.47 o 
  -1   3   1       78.37       83.42      2.13 o 
   0   3   1       54.96       64.22      3.09 o 
   1   3   1     3429.05     3350.09     58.71 o 
   2   3   1     3009.18     2904.50     73.74 o 
   3   3   1      181.96      182.50      8.06 o 
   4   3   1      192.81      216.44      5.01 o 
   5   3   1        9.19       10.47      1.38 o 
   6   3   1      310.50      305.92      6.36 o 
   7   3   1      192.96      173.06      4.16 o 
   8   3   1       83.00       68.18      2.40 o 
   9   3   1      418.03      443.87      5.93 o 
  10   3   1      856.69      844.14      9.87 o 
  11   3   1      162.34      150.15      3.89 o 
  12   3   1        2.50        1.18      1.37 o 
  13   3   1       20.73       18.53      2.23 o 
  14   3   1       17.62       16.56      2.77 o 
  15   3   1      301.11      272.65      8.25 o 
  16   3   1      164.65      165.61      6.74 o 
  17   3   1       11.02        7.58      3.09 o 
  18   3   1       24.36       35.08      6.44 o 
  19   3   1       22.05       14.71      5.68 o 
 -19   4   1        1.90        2.55      4.29 o 
 -18   4   1      100.11       90.45     20.14 o 
 -17   4   1      159.50      191.05      8.84 o 
 -16   4   1        0.31        0.58      2.94 o 
 -15   4   1       20.34       21.47      3.69 o 
 -14   4   1       70.00       63.83      4.11 o 
 -13   4   1       13.23        8.89      2.15 o 
 -12   4   1        0.01       -1.54      1.54 o 
 -11   4   1      137.10      144.83      4.18 o 
 -10   4   1      361.40      363.99      6.56 o 
  -9   4   1      160.42      147.33      3.21 o 
  -8   4   1       21.67       16.28      1.40 o 
  -7   4   1     3065.43     3101.78     30.64 o 
  -6   4   1     1857.78     1856.26     17.86 o 
  -5   4   1      212.45      148.92      3.62 o 
  -4   4   1     1108.96     1091.26     18.05 o 
  -3   4   1      875.80      959.55     16.93 o 
  -2   4   1     2147.21     2066.10     27.98 o 
  -1   4   1      589.22      523.91     14.31 o 
   0   4   1      612.35      568.39     12.01 o 
   1   4   1     2406.88     2539.99     50.97 o 
   2   4   1        5.60        8.94      1.39 o 
   3   4   1      209.50      212.14      7.40 o 
   4   4   1        8.08        8.33      1.91 o 
   5   4   1      126.61      131.54      3.11 o 
   6   4   1      431.22      453.99      5.95 o 
   7   4   1      550.28      503.00      6.99 o 
   8   4   1       78.39       85.45      3.15 o 
   9   4   1      412.93      416.61      6.13 o 
  10   4   1      328.76      294.81      5.41 o 
  11   4   1        4.55        2.14      1.51 o 
  12   4   1        3.30        4.86      1.66 o 
  13   4   1        5.40        5.36      1.81 o 
  14   4   1       21.63       12.61      2.89 o 
  15   4   1       20.72       20.23      3.22 o 
  16   4   1      106.43      114.32      6.84 o 
  17   4   1       29.92       29.00      4.38 o 
  18   4   1       12.14        8.97      3.50 o 
  19   4   1       24.15       31.96      6.57 o 
 -18   5   1        8.28        9.59      4.45 o 
 -17   5   1        1.15        3.90      3.76 o 
 -16   5   1       30.12       35.41      4.45 o 
 -15   5   1        9.07       13.03      3.08 o 
 -14   5   1        6.03        8.42      2.68 o 
 -13   5   1       86.04       84.68      5.00 o 
 -12   5   1        0.00        2.05      1.61 o 
 -11   5   1       55.04       45.50      2.92 o 
 -10   5   1       82.10       78.99      5.61 o 
  -9   5   1      184.57      157.98      4.41 o 
  -8   5   1        0.04       -0.03      1.07 o 
  -7   5   1      257.43      289.78      4.80 o 
  -6   5   1     1248.30     1308.06     15.37 o 
  -5   5   1      197.72      181.08      4.16 o 
  -4   5   1     1440.36     1484.05     17.20 o 
  -3   5   1      943.32      949.37     10.82 o 
  -2   5   1     1549.66     1459.63     15.27 o 
  -1   5   1      732.64      694.33     12.18 o 
   0   5   1      374.29      390.88      5.78 o 
   1   5   1      164.29      192.10      3.41 o 
   2   5   1      577.24      507.42      7.68 o 
   3   5   1       82.16       69.90      2.50 o 
   4   5   1      290.40      267.36      4.05 o 
   5   5   1      173.21      184.39      3.68 o 
   6   5   1       31.93       29.59      1.60 o 
   7   5   1      319.49      307.74      4.69 o 
   8   5   1      120.73      126.75      3.62 o 
   9   5   1       10.57        7.95      1.55 o 
  10   5   1       33.12       33.04      3.95 o 
  11   5   1      329.78      311.61      6.45 o 
  12   5   1       91.52       81.14      3.72 o 
  13   5   1       12.56        6.77      2.08 o 
  14   5   1       31.56       30.28      5.57 o 
  15   5   1      194.63      226.81      7.80 o 
  16   5   1        0.05       -0.02      2.63 o 
  17   5   1      112.94      117.90      7.60 o 
  18   5   1       12.54       12.00      3.74 o 
 -18   6   1        0.03        2.85      5.36 o 
 -17   6   1       47.44       54.98      5.34 o 
 -16   6   1      160.03      169.11      7.35 o 
 -15   6   1      150.94      173.55      7.07 o 
 -14   6   1        2.96        1.37      2.42 o 
 -13   6   1        2.05        3.40      2.82 o 
 -12   6   1      365.31      370.45      9.25 o 
 -11   6   1        0.31       -1.07      1.65 o 
 -10   6   1       41.53       53.44      3.46 o 
  -9   6   1        5.60        6.52      1.85 o 
  -8   6   1      200.12      159.69      4.79 o 
  -7   6   1     1074.56     1030.58     13.34 o 
  -6   6   1      104.18      102.80      3.36 o 
  -5   6   1      586.50      575.91      7.79 o 
  -4   6   1        1.75        1.27      0.97 o 
  -3   6   1      203.46      189.66      3.30 o 
  -2   6   1      227.48      228.30      3.22 o 
  -1   6   1        2.93        3.04      0.83 o 
   0   6   1        4.14        0.65      0.74 o 
   1   6   1       28.09       23.45      1.35 o 
   2   6   1        8.08        5.57      0.92 o 
   3   6   1       39.95       31.33      2.55 o 
   4   6   1      869.01      921.16     10.47 o 
   5   6   1      123.94      135.55      4.11 o 
   6   6   1        7.23       12.08      1.31 o 
   7   6   1       51.81       57.71      2.47 o 
   8   6   1       50.54       43.79      2.50 o 
   9   6   1       41.73       24.87      2.45 o 
  10   6   1        3.41        4.01      1.73 o 
  11   6   1       31.09       31.64      2.67 o 
  12   6   1       33.80       30.63      3.02 o 
  13   6   1       19.22       19.81      2.76 o 
  14   6   1       44.66       42.23      5.60 o 
  15   6   1       22.18       21.79      3.59 o 
  16   6   1       34.36       35.04      4.21 o 
  17   6   1       18.27       16.01      3.91 o 
 -17   7   1       46.27       51.95      7.33 o 
 -16   7   1       26.52       23.82      4.74 o 
 -15   7   1        4.48        2.43      3.32 o 
 -14   7   1       13.76       11.04      5.72 o 
 -13   7   1       19.82       23.71      3.52 o 
 -12   7   1      221.36      225.69      7.47 o 
 -11   7   1       19.60       16.81      3.19 o 
 -10   7   1        3.75       -0.04      2.06 o 
  -9   7   1      114.16      101.23      4.30 o 
  -8   7   1      208.99      202.44      5.19 o 
  -7   7   1      358.42      365.76      6.88 o 
  -6   7   1       15.95       15.34      2.10 o 
  -5   7   1       29.58       29.06      2.45 o 
  -4   7   1       29.63       30.98      1.93 o 
  -3   7   1      775.38      769.67      8.14 o 
  -2   7   1        1.29        1.78      0.88 o 
  -1   7   1       56.78       52.93      2.02 o 
   0   7   1        5.23        5.23      0.98 o 
   1   7   1       29.11       32.78      1.51 o 
   2   7   1        9.28        8.93      1.15 o 
   3   7   1       38.27       38.55      1.75 o 
   4   7   1       22.87       30.40      2.03 o 
   5   7   1      290.05      282.55      5.85 o 
   6   7   1     1027.05      948.31     12.89 o 
   7   7   1        3.12        5.18      1.63 o 
   8   7   1        0.91        0.89      1.63 o 
   9   7   1       62.95       59.46      4.06 o 
  10   7   1        9.74        5.19      2.26 o 
  11   7   1       14.93       17.54      2.93 o 
  12   7   1        0.56        1.28      2.27 o 
  13   7   1       51.25       48.22      4.32 o 
  14   7   1       45.05       41.92      4.41 o 
  15   7   1       45.89       51.20      5.59 o 
  16   7   1       36.45       33.07      5.12 o 
  17   7   1       50.32       73.58      8.43 o 
 -16   8   1       11.06        8.43      5.36 o 
 -15   8   1        2.40        1.86      4.54 o 
 -14   8   1      116.46      142.06     14.25 o 
 -13   8   1      120.61      137.38      7.61 o 
 -12   8   1       15.87        8.12      3.36 o 
 -11   8   1        9.21       -0.44      3.17 o 
 -10   8   1       65.06       65.66      7.59 o 
  -9   8   1      223.00      200.94      6.92 o 
  -8   8   1      134.81      134.90      5.78 o 
  -7   8   1      355.35      324.11      8.46 o 
  -6   8   1       32.38       28.18      2.50 o 
  -5   8   1      576.65      572.21      9.29 o 
  -4   8   1       75.45       68.69      2.84 o 
  -3   8   1      450.87      427.55      6.91 o 
  -2   8   1      152.67      150.68      3.94 o 
  -1   8   1       93.10       88.52      2.91 o 
   0   8   1      241.08      238.59      4.58 o 
   1   8   1       21.08       21.91      1.81 o 
   2   8   1      218.88      228.51      4.20 o 
   3   8   1       30.27       31.01      2.09 o 
   4   8   1      358.79      363.04      5.99 o 
   5   8   1     1198.71     1125.17     19.28 o 
   6   8   1       40.07       26.61      2.40 o 
   7   8   1      147.66      140.48      6.09 o 
   8   8   1       65.21       60.77      5.45 o 
   9   8   1        0.08        0.16      2.18 o 
  10   8   1       28.92       32.28      5.04 o 
  11   8   1      236.12      268.89     11.50 o 
  12   8   1       18.55       16.95      4.48 o 
  13   8   1      233.79      246.55      9.89 o 
  14   8   1        1.06       -1.96      3.44 o 
  15   8   1       22.81       21.23      4.90 o 
  16   8   1       67.19       83.04     12.08 o 
 -15   9   1       53.42       93.88     13.01 o 
 -14   9   1       28.61       22.47      6.97 o 
 -13   9   1        7.39        6.76      4.54 o 
 -12   9   1      176.83      191.79     14.56 o 
 -11   9   1      331.37      393.15     27.89 o 
 -10   9   1       15.77       13.59      5.39 o 
  -9   9   1       59.67       60.69      4.74 o 
  -8   9   1       21.02       15.61      2.49 o 
  -7   9   1       20.46       16.94      2.45 o 
  -6   9   1       46.96       49.23      3.26 o 
  -5   9   1       17.43       18.72      2.18 o 
  -4   9   1        8.05       10.97      1.88 o 
  -3   9   1        5.93        2.73      1.71 o 
  -2   9   1      918.90      915.93     12.92 o 
  -1   9   1       22.40       19.35      1.97 o 
   0   9   1     1185.70     1191.47     12.85 o 
   1   9   1        6.07        5.82      1.88 o 
   2   9   1      555.06      551.40      8.66 o 
   3   9   1        2.37        2.07      1.34 o 
   4   9   1      154.82      142.76      3.97 o 
   5   9   1       27.55       17.99      2.24 o 
   6   9   1        0.05       -0.99      1.54 o 
   7   9   1       92.06       98.73      7.39 o 
   8   9   1      264.57      292.10      7.79 o 
   9   9   1       92.65      101.67      5.72 o 
  10   9   1        3.09        4.45      3.83 o 
  11   9   1       10.78       15.92      4.71 o 
  12   9   1       19.06       22.15      4.45 o 
  13   9   1        5.62       13.69      4.15 o 
  14   9   1        1.20        6.14      3.96 o 
 -13  10   1        0.11       -4.46      4.46 o 
 -12  10   1      144.67      169.68     10.61 o 
 -11  10   1       14.32       16.22      3.73 o 
 -10  10   1       17.48       26.48      3.59 o 
  -9  10   1       16.30       15.09      2.93 o 
  -8  10   1       21.18       23.55      2.70 o 
  -7  10   1        1.13       -0.02      1.87 o 
  -6  10   1       27.57       25.33      3.09 o 
  -5  10   1      262.47      250.62      7.16 o 
  -4  10   1      163.51      167.23      5.67 o 
  -3  10   1       13.21       15.17      2.59 o 
  -2  10   1       38.30       38.63      3.84 o 
  -1  10   1        1.40        0.75      1.70 o 
   0  10   1      125.85      127.51      4.72 o 
   1  10   1       12.36       12.28      2.56 o 
   2  10   1      590.14      604.81     10.45 o 
   3  10   1      512.00      502.90     11.86 o 
   4  10   1        4.45        5.72      1.97 o 
   5  10   1      115.39      115.34      4.03 o 
   6  10   1       14.94       13.63      2.59 o 
   7  10   1        5.61        5.22      2.31 o 
   8  10   1       41.51       41.59      3.51 o 
   9  10   1      113.51      107.27      6.42 o 
  10  10   1       14.53       15.80      6.82 o 
  11  10   1        2.04        3.72      6.20 o 
  12  10   1        0.27        0.73      3.75 o 
  13  10   1        3.94        2.16      4.05 o 
 -11  11   1       10.77       14.25      5.04 o 
 -10  11   1       10.18       10.79      3.01 o 
  -9  11   1       33.18       40.17      3.63 o 
  -8  11   1       64.08       66.02      5.26 o 
  -7  11   1       10.23       11.44      2.56 o 
  -6  11   1       28.02       27.74      2.94 o 
  -5  11   1       34.40       42.13      3.50 o 
  -4  11   1      753.96      827.73     16.46 o 
  -3  11   1       35.77       33.44      3.33 o 
  -2  11   1      150.48      158.64      6.63 o 
  -1  11   1      123.30      122.83      5.51 o 
   0  11   1      617.87      637.82     13.16 o 
   1  11   1      221.64      254.21      7.51 o 
   2  11   1        2.27        3.43      2.31 o 
   3  11   1      182.41      187.48      6.03 o 
   4  11   1      134.69      140.88      5.41 o 
   5  11   1        1.16        4.15      2.46 o 
   6  11   1        2.43        2.23      2.52 o 
   7  11   1       50.86       45.76      3.96 o 
   8  11   1       14.83       19.96      3.23 o 
   9  11   1        0.60       -2.51      2.77 o 
  10  11   1       44.24       45.61      5.67 o 
  11  11   1        1.90        6.40      5.14 o 
  -9  12   1        8.11        7.63      3.12 o 
  -8  12   1       11.57       11.90      2.93 o 
  -7  12   1       26.20       36.26      4.32 o 
  -6  12   1        0.11        2.55      3.03 o 
  -5  12   1       45.48       45.08      4.94 o 
  -4  12   1      123.51      140.20      5.93 o 
  -3  12   1       87.85       83.68      4.90 o 
  -2  12   1      147.62      166.71      7.43 o 
  -1  12   1        6.33        6.31      3.68 o 
   0  12   1        1.93       -0.31      3.44 o 
   1  12   1       31.62       31.21      3.93 o 
   2  12   1       40.82       40.03      3.76 o 
   3  12   1       46.93       50.11      5.04 o 
   4  12   1       41.72       35.14      4.09 o 
   5  12   1        0.21        2.11      2.91 o 
   6  12   1       61.08       52.54      4.87 o 
   7  12   1        0.27        4.64      2.89 o 
   8  12   1       37.45       59.06      6.04 o 
   9  12   1      112.38      137.17      7.79 o 
  -5  13   1       24.01       26.10      3.73 o 
  -4  13   1      100.74       99.95      6.96 o 
  -3  13   1        7.07        3.56      3.39 o 
  -2  13   1        5.48        7.56      3.70 o 
  -1  13   1      216.87      239.28     10.59 o 
   0  13   1       49.28       66.47      8.86 o 
   1  13   1       43.84       46.99      6.75 o 
   2  13   1       24.17       24.27      4.07 o 
   3  13   1       69.09       70.13      5.34 o 
   4  13   1        5.49        4.70      3.35 o 
   5  13   1        7.64       13.41      4.15 o 
 -20   0   2       74.32       92.93     15.80 o 
 -19   0   2       14.97       12.66      5.68 o 
 -18   0   2        0.10       -0.31      4.38 o 
 -17   0   2      120.60      119.02      9.20 o 
 -16   0   2      168.36      164.39      9.97 o 
 -15   0   2      132.67      134.11     10.53 o 
 -14   0   2       64.17       65.10      6.68 o 
 -13   0   2     1225.56     1257.61     29.25 o 
 -12   0   2      294.66      298.45      8.88 o 
 -11   0   2      686.31      738.72     15.20 o 
 -10   0   2       43.06       41.75      4.84 o 
  -9   0   2       70.35       74.99      3.68 o 
  -8   0   2      537.69      525.90     15.87 o 
  -7   0   2      138.44      174.53      4.93 o 
  -6   0   2      465.85      517.98     11.93 o 
  -5   0   2      268.70      290.33     10.22 o 
  -4   0   2    14547.37    14107.56    268.47 o 
  -3   0   2    18213.63    18174.22    261.54 o 
  -2   0   2     5529.74     5802.79     68.44 o 
  -1   0   2    10744.32    11742.23    234.98 o 
   0   0   2     3134.68     3385.43     49.22 o 
   1   0   2     1374.88     1629.17     48.03 o 
   2   0   2     8667.97     8131.90    285.37 o 
   3   0   2      308.08      298.78      8.52 o 
   4   0   2       90.31       57.01      4.65 o 
   5   0   2      623.74      658.11     21.69 o 
   6   0   2      445.62      490.80     18.28 o 
   7   0   2      314.64      328.55     10.53 o 
   8   0   2     4465.69     4242.41    108.14 o 
  13   0   2       83.91       84.06      6.78 o 
  14   0   2        4.20        4.02      3.39 o 
  15   0   2       61.93       56.73      9.30 o 
  16   0   2       58.99       78.52      7.88 o 
  17   0   2       40.95       35.97     14.25 o 
  18   0   2      147.46      128.28     13.94 o 
  19   0   2       14.01       17.35      8.37 o 
 -20   1   2        9.28        9.92      4.04 o 
 -19   1   2        0.00       -1.08      3.31 o 
 -18   1   2       17.62       15.68      3.88 o 
 -17   1   2        0.40        1.73      2.85 o 
 -16   1   2      177.72      173.31      7.23 o 
 -15   1   2        8.70       15.90      3.11 o 
 -14   1   2      403.57      389.13      9.95 o 
 -13   1   2      128.59      116.82      5.27 o 
 -12   1   2       11.95       10.34      1.76 o 
 -11   1   2       98.70       98.12      3.72 o 
 -10   1   2      163.52      156.37      5.67 o 
  -9   1   2      313.53      303.93      5.63 o 
  -8   1   2      934.13      897.70     12.93 o 
  -7   1   2      341.05      402.64      8.55 o 
  -6   1   2      991.51      932.30     13.95 o 
  -5   1   2     1337.58     1289.15     18.08 o 
  -4   1   2     3501.96     3448.73     33.60 o 
  -3   1   2      970.59      957.02     21.51 o 
  -2   1   2     2224.20     2309.80     33.35 o 
  -1   1   2     5079.85     5545.60     57.62 o 
   0   1   2     1092.56     1156.58     11.32 o 
   1   1   2      189.14      185.60      6.20 o 
   2   1   2     5077.92     4958.27    133.39 o 
   3   1   2      168.30      158.26      5.02 o 
   4   1   2     1184.56     1120.50     22.88 o 
   5   1   2      100.18      100.68      4.46 o 
   6   1   2      860.02      838.56     15.18 o 
   7   1   2      652.87      622.74     12.44 o 
   8   1   2      863.70      860.29     13.86 o 
   9   1   2       70.22       59.50      2.32 o 
  10   1   2      206.14      212.87      5.01 o 
  11   1   2       20.94       23.74      2.63 o 
  12   1   2      616.70      519.03     10.69 o 
  13   1   2       31.17       22.67      3.44 o 
  14   1   2      153.15      136.79     12.16 o 
  15   1   2       24.24       15.82      3.39 o 
  16   1   2      278.29      275.26      8.65 o 
  17   1   2       28.39       35.51      6.97 o 
  18   1   2       14.51       19.50      5.98 o 
  19   1   2      100.77      109.15     10.72 o 
 -19   2   2        0.25        1.94      3.46 o 
 -18   2   2       17.92       20.06      3.73 o 
 -17   2   2      415.25      441.81     10.61 o 
 -16   2   2       32.45       31.92      5.46 o 
 -15   2   2      634.47      645.24     14.76 o 
 -14   2   2      471.50      446.92     12.52 o 
 -13   2   2       67.10       67.66      5.53 o 
 -12   2   2      616.16      618.26     10.46 o 
 -11   2   2       24.41       21.74      1.87 o 
 -10   2   2      313.97      320.04      6.10 o 
  -9   2   2       34.67       31.58      2.02 o 
  -8   2   2      193.03      166.17      3.81 o 
  -7   2   2     3160.30     3267.06     30.52 o 
  -6   2   2      189.41      217.52      3.49 o 
  -5   2   2      409.13      416.68      7.74 o 
  -4   2   2      270.88      265.97      6.97 o 
  -3   2   2        8.22       40.65      2.94 o 
  -2   2   2    14110.52    13828.91    171.62 o 
  -1   2   2     5595.08     5463.19     59.42 o 
   0   2   2     5041.14     4953.32     50.57 o 
   1   2   2     3223.19     3217.67     35.93 o 
   2   2   2      887.89      940.96     15.15 o 
   3   2   2     2545.06     2383.40     43.59 o 
   4   2   2       11.17        6.68      1.27 o 
   5   2   2       62.23       71.71      2.42 o 
   6   2   2     1630.31     1759.31     19.60 o 
   7   2   2     2252.96     2461.11     25.06 o 
   8   2   2      557.58      540.39      7.93 o 
   9   2   2      728.15      699.57      8.55 o 
  10   2   2      112.79       95.89      2.68 o 
  11   2   2      427.97      386.93      6.99 o 
  12   2   2      508.29      544.14      8.93 o 
  13   2   2      181.21      173.11      7.16 o 
  14   2   2        2.20        0.63      2.55 o 
  15   2   2       12.68        6.11      4.91 o 
  16   2   2       23.64       29.66      5.20 o 
  17   2   2       12.21       17.97      4.82 o 
  18   2   2       99.66      103.64      6.78 o 
  19   2   2      209.71      237.81     11.05 o 
 -19   3   2        0.06        0.62      4.05 o 
 -18   3   2        0.03        1.81      3.44 o 
 -17   3   2       19.52       21.54      3.60 o 
 -16   3   2       27.06       22.21      3.76 o 
 -15   3   2      181.16      178.11      7.65 o 
 -14   3   2       38.04       36.25      8.32 o 
 -13   3   2      243.53      255.73      6.45 o 
 -12   3   2      178.53      167.06      5.94 o 
 -11   3   2       76.32       69.46      3.39 o 
 -10   3   2       87.00       89.34      2.75 o 
  -9   3   2      327.15      317.67      5.96 o 
  -8   3   2      287.00      327.90      4.44 o 
  -7   3   2     1446.87     1435.07     15.44 o 
  -6   3   2      172.53      190.55      7.38 o 
  -5   3   2      154.00      166.47      4.29 o 
  -4   3   2        0.05        1.81      1.26 o 
  -3   3   2        1.67        2.00      1.55 o 
  -2   3   2       26.67       15.80      1.22 o 
  -1   3   2     3047.78     2993.52     40.23 o 
   0   3   2      141.91      130.89      3.73 o 
   1   3   2     4458.09     4339.28     75.57 o 
   2   3   2      252.57      243.23      9.61 o 
   3   3   2     1382.24     1386.58     27.17 o 
   4   3   2      521.28      591.16      9.60 o 
   5   3   2        3.52        3.95      1.12 o 
   6   3   2      323.48      317.23      6.66 o 
   7   3   2      269.76      246.29      5.35 o 
   8   3   2       52.51       46.05      2.13 o 
   9   3   2       60.37       53.44      2.17 o 
  10   3   2      277.51      301.86      5.90 o 
  11   3   2      645.24      581.97     10.14 o 
  12   3   2      120.03      145.32      4.86 o 
  13   3   2      175.25      147.17      5.52 o 
  14   3   2       65.92       49.11      3.35 o 
  15   3   2        0.19        0.53      2.71 o 
  16   3   2      130.70      123.17      6.14 o 
  17   3   2        4.01        1.10      3.10 o 
  18   3   2        9.47        5.56      3.68 o 
  19   3   2        0.87        2.92      3.68 o 
 -19   4   2       28.30       39.17     20.14 o 
 -18   4   2       33.66       38.26      4.96 o 
 -17   4   2       22.80       14.67      5.24 o 
 -16   4   2        1.18        1.35      2.66 o 
 -15   4   2      103.72      122.56      6.71 o 
 -14   4   2        0.05        1.90      2.03 o 
 -13   4   2       36.82       37.26      4.66 o 
 -12   4   2      220.18      236.01      6.12 o 
 -11   4   2      384.29      336.87      7.16 o 
 -10   4   2      144.65      123.57      4.19 o 
  -9   4   2      233.34      224.47      4.39 o 
  -8   4   2       31.38       30.85      1.93 o 
  -7   4   2      423.95      433.71      6.82 o 
  -6   4   2      207.58      232.08      4.45 o 
  -5   4   2     2219.44     2338.40     27.32 o 
  -4   4   2        0.00        0.62      1.04 o 
  -3   4   2     2515.53     2566.97     30.44 o 
  -2   4   2     2459.52     2448.02     28.68 o 
  -1   4   2      190.32      231.78      4.70 o 
   0   4   2      484.15      402.67     14.87 o 
   1   4   2       21.90       17.15      1.72 o 
   2   4   2       82.24       89.57      7.90 o 
   3   4   2     1004.42      902.93     14.53 o 
   4   4   2     4603.25     4646.57     67.52 o 
   5   4   2      110.74      121.15      2.99 o 
   6   4   2       37.52       42.26      2.57 o 
   7   4   2        2.13        4.03      1.05 o 
   8   4   2       20.87       12.40      1.36 o 
   9   4   2      317.60      295.59      5.80 o 
  10   4   2      126.19       88.55      3.86 o 
  11   4   2       74.97       84.64      3.84 o 
  12   4   2      292.02      274.11      7.76 o 
  13   4   2        1.94        1.53      1.98 o 
  14   4   2        0.20       -1.40      1.97 o 
  15   4   2       11.11        8.85      2.92 o 
  16   4   2       37.08       47.25      8.94 o 
  17   4   2        5.99        7.51      3.08 o 
  18   4   2       34.92       33.66      4.53 o 
  19   4   2       22.19       25.10      8.68 o 
 -18   5   2      115.98      112.14     10.73 o 
 -17   5   2        0.28        1.58      3.64 o 
 -16   5   2      166.28      207.92      9.10 o 
 -15   5   2        0.39        1.76      2.52 o 
 -14   5   2        1.90        1.45      2.11 o 
 -13   5   2       71.85       77.70      6.31 o 
 -12   5   2       11.87        8.81      2.09 o 
 -11   5   2      434.19      485.75      8.29 o 
 -10   5   2      514.89      539.96      9.07 o 
  -9   5   2      974.58      946.61     13.01 o 
  -8   5   2      847.79      879.73     11.05 o 
  -7   5   2     1499.82     1499.34     15.31 o 
  -6   5   2        3.53        4.37      1.23 o 
  -5   5   2        8.75        7.15      1.66 o 
  -4   5   2      646.70      656.54      9.01 o 
  -3   5   2      222.84      214.04      3.58 o 
  -2   5   2       94.80       90.85      2.61 o 
  -1   5   2       32.37       39.33      2.21 o 
   0   5   2      146.35      155.11      3.27 o 
   1   5   2      535.35      577.22      8.41 o 
   2   5   2     1130.64     1161.22     12.53 o 
   3   5   2       58.73       51.48      1.98 o 
   4   5   2      617.44      597.90      7.62 o 
   5   5   2      369.29      380.22      5.68 o 
   6   5   2       29.84       29.02      1.71 o 
   7   5   2       49.91       49.56      2.22 o 
   8   5   2      523.59      520.05      8.05 o 
   9   5   2       48.68       47.42      3.55 o 
  10   5   2      520.02      478.87      8.17 o 
  11   5   2       69.56       54.82      3.18 o 
  12   5   2       72.23       83.80      3.95 o 
  13   5   2      351.91      371.13      7.74 o 
  14   5   2       43.33       43.80      3.34 o 
  15   5   2        4.95        6.27      2.86 o 
  16   5   2       52.80       59.37      5.05 o 
  17   5   2       59.72       65.11      7.51 o 
  18   5   2       44.37       40.70      4.98 o 
 -18   6   2       30.37       25.63      6.92 o 
 -17   6   2        4.87        8.43      4.26 o 
 -16   6   2       57.76       64.59      6.31 o 
 -15   6   2       26.57       26.25      4.45 o 
 -14   6   2       14.47        6.81      5.26 o 
 -13   6   2      249.40      263.97     15.05 o 
 -12   6   2       69.55       57.69      6.84 o 
 -11   6   2        8.60       10.40      2.31 o 
 -10   6   2      445.99      410.32      8.34 o 
  -9   6   2      528.94      560.74      9.06 o 
  -8   6   2      128.98      140.85      4.11 o 
  -7   6   2     1003.72      908.10     11.17 o 
  -6   6   2        0.07        1.13      1.23 o 
  -5   6   2     1418.88     1425.41     16.91 o 
  -4   6   2        2.71        3.98      1.11 o 
  -3   6   2        0.08        0.40      0.81 o 
  -2   6   2      580.14      628.88      7.02 o 
  -1   6   2       25.41       27.42      1.52 o 
   0   6   2      177.80      175.55      2.92 o 
   1   6   2      461.40      497.77      5.64 o 
   2   6   2       62.76       67.82      2.20 o 
   3   6   2      578.86      558.65      7.44 o 
   4   6   2      306.97      323.25      4.99 o 
   5   6   2       15.66       11.66      1.37 o 
   6   6   2       21.57       18.66      1.64 o 
   7   6   2      167.65      148.01      4.11 o 
   8   6   2      102.24       94.22      3.79 o 
   9   6   2       21.64       17.68      2.43 o 
  10   6   2        0.83        0.81      1.74 o 
  11   6   2       12.13        9.86      2.28 o 
  12   6   2       13.36       10.73      2.39 o 
  13   6   2       23.37       22.21      3.02 o 
  14   6   2       30.29       33.96      3.86 o 
  15   6   2       51.07       66.83      5.19 o 
  16   6   2       27.89       14.99      3.96 o 
  17   6   2       34.39       33.80      5.31 o 
 -17   7   2        2.66        3.73      4.24 o 
 -16   7   2       10.01       11.33      4.86 o 
 -15   7   2      119.69      145.50      8.06 o 
 -14   7   2      352.34      387.03     18.05 o 
 -13   7   2       53.49       62.64     13.89 o 
 -12   7   2       22.54       21.43      3.16 o 
 -11   7   2        5.28        4.48      2.37 o 
 -10   7   2       29.94       28.43      3.27 o 
  -9   7   2      401.92      412.52      8.58 o 
  -8   7   2      377.60      355.17      7.00 o 
  -7   7   2        1.65        5.66      2.46 o 
  -6   7   2     1665.99     1574.01     20.14 o 
  -5   7   2     2468.05     2401.60     24.52 o 
  -4   7   2      110.16      102.80      3.23 o 
  -3   7   2        2.04        8.50      1.32 o 
  -2   7   2      431.55      388.89      5.42 o 
  -1   7   2      263.58      253.99      4.22 o 
   0   7   2      373.37      367.09      4.69 o 
   1   7   2       26.71       23.48      1.41 o 
   2   7   2      112.31      104.35      2.43 o 
   3   7   2      370.33      339.50      5.34 o 
   4   7   2       46.47       46.22      3.13 o 
   5   7   2       13.62       16.43      2.46 o 
   6   7   2      500.58      488.55      8.27 o 
   7   7   2        9.98        8.08      1.97 o 
   8   7   2      115.48      102.11      5.59 o 
   9   7   2      196.70      185.76      5.59 o 
  10   7   2       13.38       21.29      3.02 o 
  11   7   2       13.33       10.92      2.50 o 
  12   7   2       90.25       95.07      6.11 o 
  13   7   2       28.63       23.10      3.55 o 
  14   7   2      100.91      111.54      6.34 o 
  15   7   2        0.46        0.12      2.97 o 
  16   7   2       19.02       17.73      4.44 o 
  17   7   2       49.91       49.27     10.22 o 
 -16   8   2       19.55       26.06      5.31 o 
 -15   8   2       48.08       41.17      5.65 o 
 -14   8   2       14.01       11.25      4.08 o 
 -13   8   2        7.88        8.27      3.58 o 
 -12   8   2       38.01       28.43      3.76 o 
 -11   8   2       67.03       80.10      6.12 o 
 -10   8   2       22.49       25.46      4.07 o 
  -9   8   2        0.38       -1.58      1.89 o 
  -8   8   2      145.74      155.34      6.44 o 
  -7   8   2        7.33        5.29      1.73 o 
  -6   8   2      472.65      438.92      7.32 o 
  -5   8   2      399.36      359.03      6.00 o 
  -4   8   2      197.04      191.10      4.46 o 
  -3   8   2      688.07      661.25     13.78 o 
  -2   8   2      197.36      202.71      4.55 o 
  -1   8   2      410.87      371.16      5.97 o 
   0   8   2      325.38      338.82      9.44 o 
   1   8   2       85.20       75.36      2.82 o 
   2   8   2      434.30      443.75      6.25 o 
   3   8   2       69.75       64.56      2.58 o 
   4   8   2      125.93      138.23      4.23 o 
   5   8   2       86.82       84.81      3.62 o 
   6   8   2        0.89        3.74      1.63 o 
   7   8   2      221.87      222.33      5.73 o 
   8   8   2       18.71       22.71      2.80 o 
   9   8   2      142.83      136.42      6.62 o 
  10   8   2        9.65       11.11      3.22 o 
  11   8   2      265.55      277.78      8.65 o 
  12   8   2        0.33        2.93      3.06 o 
  13   8   2       29.32       37.16      4.41 o 
  14   8   2       71.02       66.12      5.58 o 
  15   8   2        0.70        2.68      3.42 o 
  16   8   2       12.81        7.75      7.44 o 
 -15   9   2       12.02       20.14      8.37 o 
 -14   9   2      186.26      198.30     18.28 o 
 -13   9   2       14.68       23.02      5.58 o 
 -12   9   2        9.74        7.13      5.58 o 
 -11   9   2        5.89       11.64      3.64 o 
 -10   9   2       22.36       14.00      3.14 o 
  -9   9   2       26.27       26.37      2.94 o 
  -8   9   2      232.53      238.89      6.27 o 
  -7   9   2      462.66      451.58      8.00 o 
  -6   9   2      152.81      157.61      4.57 o 
  -5   9   2      325.94      309.31      6.26 o 
  -4   9   2      220.05      207.52      5.99 o 
  -3   9   2      624.33      599.83     10.72 o 
  -2   9   2       49.08       47.78      4.09 o 
  -1   9   2      150.19      141.95      4.09 o 
   0   9   2      496.25      501.91      8.74 o 
   1   9   2      241.79      242.89      5.39 o 
   2   9   2        3.11        5.07      1.61 o 
   3   9   2      166.13      154.45      4.17 o 
   4   9   2        0.11        0.80      1.63 o 
   5   9   2      193.73      202.00      5.31 o 
   6   9   2        0.00       -1.21      1.68 o 
   7   9   2       28.95       35.30      3.67 o 
   8   9   2      128.64      109.57      5.58 o 
   9   9   2        0.00        0.97      3.17 o 
  10   9   2       28.76       29.25      4.32 o 
  11   9   2        0.96        1.28      3.71 o 
  12   9   2        6.82        6.67      4.93 o 
  13   9   2       17.47        9.16      4.08 o 
  14   9   2       48.47       49.91      9.06 o 
 -13  10   2       95.00      102.77      7.86 o 
 -12  10   2       56.47       49.74      7.01 o 
 -11  10   2       48.37       64.82      5.43 o 
 -10  10   2       13.53       17.16      3.24 o 
  -9  10   2      117.18      125.26      6.43 o 
  -8  10   2       63.69       66.36      3.85 o 
  -7  10   2        0.47        2.33      1.97 o 
  -6  10   2       92.68       93.71      4.53 o 
  -5  10   2        7.82        9.11      2.32 o 
  -4  10   2      155.20      158.96      5.15 o 
  -3  10   2      174.51      167.38      5.81 o 
  -2  10   2        9.25        9.21      2.07 o 
  -1  10   2       30.13       24.89      2.68 o 
   0  10   2       22.20       21.99      3.21 o 
   1  10   2      264.08      255.97      7.12 o 
   2  10   2      165.89      166.22      4.93 o 
   3  10   2       32.41       34.81      2.63 o 
   4  10   2        4.95        5.35      1.95 o 
   5  10   2       16.13       12.16      2.47 o 
   6  10   2       10.53        7.83      2.39 o 
   7  10   2       62.65       75.77      4.30 o 
   8  10   2       74.56       84.84      7.36 o 
   9  10   2        9.90       11.68      4.46 o 
  10  10   2       88.26      102.16      9.20 o 
  11  10   2       11.97        3.64      4.37 o 
  12  10   2       57.00       67.86      9.50 o 
  13  10   2      215.80      259.83     15.80 o 
 -11  11   2       17.81       21.19      4.26 o 
 -10  11   2       34.70       42.68      7.29 o 
  -9  11   2        2.13        1.98      2.58 o 
  -8  11   2        0.01        0.08      2.28 o 
  -7  11   2       48.10       46.31      5.02 o 
  -6  11   2      169.77      168.95      7.03 o 
  -5  11   2       24.81       26.52      3.84 o 
  -4  11   2      119.51      124.99      5.08 o 
  -3  11   2      122.83      129.07      5.13 o 
  -2  11   2       96.33      102.87      5.77 o 
  -1  11   2      101.89      107.72      9.84 o 
   0  11   2       24.89       21.21      3.20 o 
   1  11   2       51.54       43.84      3.32 o 
   2  11   2      415.45      414.17      9.70 o 
   3  11   2       75.14       77.29      5.00 o 
   4  11   2       13.29       12.12      2.49 o 
   5  11   2        0.57        0.91      2.17 o 
   6  11   2       89.27       96.86      4.97 o 
   7  11   2       34.37       50.73      4.48 o 
   8  11   2       21.62       24.38      5.07 o 
   9  11   2        0.22        2.03      3.81 o 
  10  11   2       35.96       43.79      5.55 o 
  11  11   2       47.69       56.64      9.61 o 
  -9  12   2      141.09      165.60      7.34 o 
  -8  12   2       15.45       17.88      3.41 o 
  -7  12   2       32.57       32.44      3.77 o 
  -6  12   2       25.09       22.41      3.40 o 
  -5  12   2      117.08      113.09      7.46 o 
  -4  12   2        2.28        1.23      2.64 o 
  -3  12   2      137.14      164.91      6.70 o 
  -2  12   2       19.50       23.52      4.10 o 
  -1  12   2      134.84      132.73      6.85 o 
   0  12   2       14.74       14.57      3.51 o 
   1  12   2       15.69       14.89      3.18 o 
   2  12   2        0.54       -0.64      2.50 o 
   3  12   2        2.68        2.18      2.75 o 
   4  12   2       53.56       61.57      7.07 o 
   5  12   2       18.73       18.40      3.55 o 
   6  12   2        4.39        0.74      2.81 o 
   7  12   2       60.41       72.11      5.02 o 
   8  12   2       10.38        8.52      3.87 o 
   9  12   2        3.15       11.29      5.90 o 
  -5  13   2      123.87      120.36      6.53 o 
  -4  13   2       15.74        7.34      5.97 o 
  -3  13   2        7.75        6.98      3.52 o 
  -2  13   2       51.64       62.85      8.30 o 
  -1  13   2        1.50        0.24      3.93 o 
   0  13   2        8.09        7.00      3.85 o 
   1  13   2        1.76        7.51      3.78 o 
   2  13   2        4.45        1.69      3.07 o 
   3  13   2       23.78       28.32      4.15 o 
   4  13   2      205.99      271.32      8.89 o 
   5  13   2        6.13        9.56      3.83 o 
 -20   1   3       27.33       33.45      5.17 o 
 -19   1   3       23.73       29.76      4.13 o 
 -18   1   3       11.06        7.91      3.13 o 
 -17   1   3       61.60       55.35      5.05 o 
 -16   1   3        1.50       -1.19      2.74 o 
 -15   1   3       67.97       61.67      4.88 o 
 -14   1   3       99.50       92.10      5.26 o 
 -13   1   3       97.50      100.59      4.84 o 
 -12   1   3       11.19        8.39      1.83 o 
 -11   1   3       37.74       38.05      2.54 o 
 -10   1   3        7.67        3.84      1.28 o 
  -9   1   3       50.23       62.03      2.35 o 
  -8   1   3      150.43      145.20      3.50 o 
  -7   1   3       33.53       37.67      1.66 o 
  -6   1   3       25.14       19.23      1.31 o 
  -5   1   3      570.03      602.74      8.22 o 
  -4   1   3      118.28      114.29      2.33 o 
  -3   1   3     6118.70     6255.69     95.01 o 
  -2   1   3     8155.94     8753.53    123.61 o 
  -1   1   3     1735.82     1885.66     22.41 o 
   0   1   3     2217.37     2455.79     27.96 o 
   2   1   3     1139.36     1042.94     29.44 o 
   3   1   3      882.71      962.93     21.22 o 
   4   1   3     3731.35     3789.73    100.39 o 
   5   1   3      252.69      297.45     12.70 o 
   6   1   3      928.45      899.22     19.91 o 
   7   1   3        1.53        5.00      1.69 o 
   8   1   3       37.18       33.86      2.47 o 
   9   1   3       24.02       12.70      1.67 o 
  10   1   3      245.53      213.08      4.55 o 
  11   1   3      166.04      165.18      5.47 o 
  12   1   3        4.21        5.60      2.18 o 
  13   1   3      344.72      327.34     21.22 o 
  14   1   3        0.14        1.64      3.72 o 
  15   1   3       17.80        8.53      3.71 o 
  16   1   3        0.89        2.20      2.69 o 
  17   1   3       26.89       20.02      3.70 o 
  18   1   3       18.25       25.42      6.24 o 
  19   1   3       14.12        7.82      5.56 o 
 -19   2   3        1.97        5.95      3.69 o 
 -18   2   3      107.91      125.61      6.93 o 
 -17   2   3      185.34      187.15      7.81 o 
 -16   2   3       43.61       39.51      3.83 o 
 -15   2   3       37.22       36.74      3.18 o 
 -14   2   3       55.88       53.21      3.55 o 
 -13   2   3      797.21      787.80     14.33 o 
 -12   2   3      474.87      448.73      8.66 o 
 -11   2   3      324.60      334.83      6.01 o 
 -10   2   3       15.22       10.33      1.89 o 
  -9   2   3       57.43       40.94      3.20 o 
  -8   2   3       51.79       47.50      2.39 o 
  -7   2   3     2415.28     2255.56     23.49 o 
  -6   2   3     2187.15     2363.93     24.01 o 
  -5   2   3      244.09      280.21      5.35 o 
  -4   2   3      134.97      147.97      2.91 o 
  -3   2   3     2386.47     2471.06     35.06 o 
  -2   2   3     5253.93     5142.97     57.58 o 
  -1   2   3     1425.37     1469.56     17.81 o 
   0   2   3     1125.13     1138.32     12.60 o 
   1   2   3     1037.37     1154.70     17.89 o 
   2   2   3      918.15      958.73     15.44 o 
   3   2   3        0.48        0.77      1.10 o 
   4   2   3     1201.43     1190.25     19.84 o 
   5   2   3      870.05      908.68     11.08 o 
   6   2   3     5332.03     5550.27     56.72 o 
   7   2   3       81.97       96.37      2.82 o 
   8   2   3       34.49       29.47      1.76 o 
   9   2   3       26.26       10.42      1.08 o 
  10   2   3      179.23      178.01      4.04 o 
  11   2   3      170.56      162.11      6.28 o 
  12   2   3       87.95       77.64      4.60 o 
  13   2   3       19.22       25.13      3.01 o 
  14   2   3       36.10       41.06      3.86 o 
  15   2   3        1.19        5.76      3.49 o 
  16   2   3      179.90      168.89      9.74 o 
  17   2   3       20.06       14.87      7.13 o 
  18   2   3       91.51      114.72      6.90 o 
  19   2   3       29.31       38.78      5.13 o 
 -19   3   3       43.95       47.45      6.66 o 
 -18   3   3       15.56       14.62      4.62 o 
 -17   3   3      123.01      128.78      6.12 o 
 -16   3   3       11.79        8.04      2.76 o 
 -15   3   3       17.84       15.11      3.21 o 
 -14   3   3       50.84       61.66      9.93 o 
 -13   3   3       68.42       69.43      4.41 o 
 -12   3   3      289.05      286.78      8.09 o 
 -11   3   3       59.11       64.74      3.36 o 
 -10   3   3       35.18       40.28      2.16 o 
  -9   3   3      187.04      196.09      3.88 o 
  -8   3   3       71.48       81.04      2.45 o 
  -7   3   3     4025.33     4011.05     41.56 o 
  -6   3   3       34.19       28.88      1.93 o 
  -5   3   3     1962.25     2147.30     25.44 o 
  -4   3   3      762.56      809.39     11.84 o 
  -3   3   3     4394.33     4904.93     72.56 o 
  -2   3   3        9.59       17.73      1.96 o 
  -1   3   3      472.55      464.38      7.49 o 
   0   3   3     8550.04     8950.04    125.83 o 
   1   3   3       38.85       61.04      4.65 o 
   2   3   3      615.07      639.99     14.02 o 
   3   3   3     2471.65     2571.02     32.85 o 
   4   3   3     2259.33     2348.35     30.49 o 
   5   3   3      229.74      186.50      6.54 o 
   6   3   3        4.21        1.90      0.92 o 
   7   3   3      114.91      137.62      3.54 o 
   8   3   3     1169.82     1152.23     12.55 o 
   9   3   3      160.02      132.50      3.33 o 
  10   3   3      277.29      276.54      5.76 o 
  11   3   3      244.11      266.82      8.40 o 
  12   3   3      144.45      109.70      4.38 o 
  13   3   3      172.69      138.41      5.12 o 
  14   3   3       95.68       97.71      5.90 o 
  15   3   3      164.06      165.35      7.87 o 
  16   3   3       22.24       21.05      3.56 o 
  17   3   3       10.40        6.99      3.84 o 
  18   3   3       78.59       74.16      6.99 o 
  19   3   3       77.17       83.90      6.39 o 
 -19   4   3       33.33       37.51      7.44 o 
 -18   4   3      394.03      457.50     12.89 o 
 -17   4   3        0.67        0.29      3.14 o 
 -16   4   3       45.95       41.94      5.35 o 
 -15   4   3       32.00       40.93      4.89 o 
 -14   4   3       18.54       16.50      2.99 o 
 -13   4   3       50.20       46.89      3.42 o 
 -12   4   3      113.02      126.29      4.94 o 
 -11   4   3      375.86      336.91      7.20 o 
 -10   4   3     5063.99     4888.67     51.71 o 
  -9   4   3     2272.15     2133.96     20.06 o 
  -8   4   3       66.21       73.90      2.61 o 
  -7   4   3      124.93      135.28      3.50 o 
  -6   4   3      117.56      120.52      3.19 o 
  -5   4   3      499.21      461.09      8.35 o 
  -4   4   3      710.71      779.32     12.55 o 
  -3   4   3      520.58      514.93      7.07 o 
  -2   4   3      299.24      352.39      7.40 o 
  -1   4   3      714.03      725.52     12.35 o 
   0   4   3      239.96      208.52      5.24 o 
   1   4   3      684.39      667.62     10.21 o 
   2   4   3       27.88       14.79      2.14 o 
   3   4   3      620.06      629.02     10.05 o 
   4   4   3      605.29      705.33     11.34 o 
   5   4   3      398.57      439.90      7.36 o 
   6   4   3      540.39      573.27      7.69 o 
   7   4   3       84.84       61.19      2.42 o 
   8   4   3      740.24      683.96      8.62 o 
   9   4   3      143.43      153.12      4.19 o 
  10   4   3      154.07      147.50      4.32 o 
  11   4   3      158.53      150.21      6.58 o 
  12   4   3       20.12       21.38      2.36 o 
  13   4   3      405.45      384.05     11.36 o 
  14   4   3      142.54      146.34      5.01 o 
  15   4   3      102.54      110.77      7.20 o 
  16   4   3        9.45        8.04      3.55 o 
  17   4   3      130.67      138.42      7.79 o 
  18   4   3      119.93      148.19      7.42 o 
 -18   5   3      111.81      106.04      8.64 o 
 -17   5   3       77.73       94.21     17.51 o 
 -16   5   3      114.85      131.19      7.91 o 
 -15   5   3        5.23        2.14      2.78 o 
 -14   5   3       16.34       11.86      2.60 o 
 -13   5   3      193.58      177.07      6.52 o 
 -12   5   3      160.99      155.58      6.01 o 
 -11   5   3       16.46        7.44      1.97 o 
 -10   5   3      235.67      207.28      5.76 o 
  -9   5   3      137.35      132.02      3.80 o 
  -8   5   3      527.01      461.62      7.07 o 
  -7   5   3      476.60      460.31      6.40 o 
  -6   5   3      510.25      520.42      7.94 o 
  -5   5   3      125.48      125.84      3.38 o 
  -4   5   3      256.00      255.97      4.46 o 
  -3   5   3      103.19      112.23      2.55 o 
  -2   5   3      203.74      218.27      3.87 o 
  -1   5   3      302.52      270.78      5.11 o 
   0   5   3       95.11       77.30      2.62 o 
   1   5   3     1351.88     1369.53     15.99 o 
   2   5   3      874.63      888.44     10.99 o 
   3   5   3     1319.87     1342.21     14.30 o 
   4   5   3     1514.55     1490.72     15.76 o 
   5   5   3      745.92      675.34      8.08 o 
   6   5   3       47.90       41.56      2.33 o 
   7   5   3       16.03        4.35      1.19 o 
   8   5   3      200.17      212.75     11.90 o 
   9   5   3       47.75       59.06      3.04 o 
  10   5   3        5.43       20.37      3.48 o 
  11   5   3       42.04       57.24      3.27 o 
  12   5   3       50.77       53.01      3.33 o 
  13   5   3        2.43        2.00      1.87 o 
  14   5   3      272.22      281.65      7.21 o 
  15   5   3        5.29        6.56      2.39 o 
  16   5   3      127.63      126.46      8.37 o 
  17   5   3        5.08        5.91      3.80 o 
  18   5   3       22.53       30.47      6.52 o 
 -18   6   3       12.41       15.46      6.09 o 
 -17   6   3        2.02        0.54      4.76 o 
 -16   6   3        5.87        4.31      3.68 o 
 -15   6   3        0.12        4.04      3.37 o 
 -14   6   3       77.08       70.72      6.04 o 
 -13   6   3        0.13       -2.10      2.10 o 
 -12   6   3      225.36      217.20      8.86 o 
 -11   6   3       43.97       50.64      3.25 o 
 -10   6   3      351.58      334.00      8.99 o 
  -9   6   3      120.80       98.97      3.71 o 
  -8   6   3     2327.90     2317.13     28.15 o 
  -7   6   3      711.44      688.94     12.78 o 
  -6   6   3      240.69      257.28      5.34 o 
  -5   6   3      356.10      383.68      6.23 o 
  -4   6   3     1333.43     1333.53     13.00 o 
  -3   6   3      427.67      408.78      5.37 o 
  -2   6   3      205.44      201.81      5.81 o 
  -1   6   3      160.40      148.43      3.11 o 
   0   6   3       22.13       14.80      1.54 o 
   1   6   3     6542.91     6580.40     56.58 o 
   2   6   3      364.86      396.33      6.34 o 
   3   6   3      484.79      438.07      7.04 o 
   4   6   3      125.80      135.91      3.15 o 
   5   6   3      662.77      667.52      8.34 o 
   6   6   3       18.97       20.77      2.60 o 
   7   6   3      195.69      190.22      7.69 o 
   8   6   3        5.88        1.71      1.54 o 
   9   6   3      457.49      400.31     10.64 o 
  10   6   3       66.41       64.37      5.79 o 
  11   6   3       68.25       74.68      4.25 o 
  12   6   3      119.95      111.17      4.86 o 
  13   6   3       52.99       59.84      4.24 o 
  14   6   3        6.68        5.89      2.61 o 
  15   6   3       10.36        8.13      2.84 o 
  16   6   3       81.87       94.75     11.57 o 
  17   6   3      183.89      208.70     11.87 o 
 -17   7   3       99.91      106.73     11.50 o 
 -16   7   3       22.05       17.19      5.73 o 
 -15   7   3       57.00       73.79      6.67 o 
 -14   7   3      181.04      198.33     12.19 o 
 -13   7   3       93.99      104.58      6.68 o 
 -12   7   3      155.77      170.59      9.54 o 
 -11   7   3        0.27        1.74      2.54 o 
 -10   7   3       10.54       15.10      2.87 o 
  -9   7   3       36.90       31.98      2.92 o 
  -8   7   3       44.53       34.57      2.91 o 
  -7   7   3       28.25       32.41      2.36 o 
  -6   7   3      251.61      244.98      5.17 o 
  -5   7   3       59.83       57.22      2.78 o 
  -4   7   3      104.68       90.48      2.78 o 
  -3   7   3      172.27      169.98      3.64 o 
  -2   7   3      159.35      153.44      3.66 o 
  -1   7   3        8.93        9.63      1.39 o 
   0   7   3      725.41      743.74      7.97 o 
   1   7   3      101.66       96.35      2.51 o 
   2   7   3        0.57        0.75      1.06 o 
   3   7   3       43.61       46.07      2.37 o 
   4   7   3       15.41       12.67      1.62 o 
   5   7   3      216.10      218.19      5.43 o 
   6   7   3        1.99        1.62      1.32 o 
   7   7   3       18.43       16.23      2.22 o 
   8   7   3      166.50      133.24      5.86 o 
   9   7   3      128.12      122.31      4.69 o 
  10   7   3        3.08        6.90      2.34 o 
  11   7   3      207.43      209.13      6.49 o 
  12   7   3        4.98        4.08      2.42 o 
  13   7   3      167.75      174.98      6.41 o 
  14   7   3       25.18       19.69      3.29 o 
  15   7   3        2.24        4.01      3.17 o 
  16   7   3       19.88       22.81      5.64 o 
 -16   8   3        0.76        6.92      4.27 o 
 -15   8   3       31.16       32.27      5.90 o 
 -14   8   3       24.14       39.50      5.28 o 
 -13   8   3       12.37        9.67      3.90 o 
 -12   8   3       10.80       17.63      4.03 o 
 -11   8   3        2.65        2.47      2.97 o 
 -10   8   3       56.14       46.60      4.10 o 
  -9   8   3       70.43       73.11      4.20 o 
  -8   8   3      208.36      205.13      6.27 o 
  -7   8   3       23.97       20.88      2.16 o 
  -6   8   3      124.05      119.23      4.10 o 
  -5   8   3      444.78      442.71      8.23 o 
  -4   8   3        1.86        2.03      1.39 o 
  -3   8   3      189.62      192.39      8.24 o 
  -2   8   3      463.96      451.97      8.62 o 
  -1   8   3       19.31       17.21      1.91 o 
   0   8   3        7.44        7.04      1.63 o 
   1   8   3        0.33        0.02      1.18 o 
   2   8   3      575.14      579.63      7.92 o 
   3   8   3       19.21       16.73      1.85 o 
   4   8   3       53.48       57.44      2.87 o 
   5   8   3       32.37       32.37      2.79 o 
   6   8   3       49.82       44.77      4.62 o 
   7   8   3        1.04       -1.87      1.87 o 
   8   8   3        5.82        9.46      2.77 o 
   9   8   3        3.47        4.61      2.50 o 
  10   8   3       85.94       92.17      8.86 o 
  11   8   3       19.81       20.19      3.17 o 
  12   8   3       53.34       47.47      4.13 o 
  13   8   3       52.74       56.59      4.58 o 
  14   8   3      121.23      131.10      7.00 o 
  15   8   3       70.54       73.90      6.11 o 
 -15   9   3       18.39       26.96      8.37 o 
 -14   9   3      125.73      139.18     16.42 o 
 -13   9   3       54.21       64.25      7.94 o 
 -12   9   3       52.31       45.52      6.88 o 
 -11   9   3       38.18       39.42      4.98 o 
 -10   9   3      125.14      123.81      6.16 o 
  -9   9   3      164.38      163.27      5.42 o 
  -8   9   3       22.28       18.49      2.55 o 
  -7   9   3        9.42       10.24      2.07 o 
  -6   9   3        3.04        1.62      1.70 o 
  -5   9   3        0.24        0.42      1.58 o 
  -4   9   3       36.37       31.91      3.02 o 
  -3   9   3      617.06      596.93     10.76 o 
  -2   9   3      553.07      552.48      8.65 o 
  -1   9   3       69.13       76.03      3.71 o 
   0   9   3       36.26       34.45      2.76 o 
   1   9   3      210.17      199.76      4.53 o 
   2   9   3       23.76       21.76      1.93 o 
   3   9   3      529.30      531.13      7.91 o 
   4   9   3      137.91      135.71      4.04 o 
   5   9   3        0.00        0.65      1.72 o 
   6   9   3       50.89       53.19      3.47 o 
   7   9   3       18.46       16.31      2.99 o 
   8   9   3       23.57       28.83      5.18 o 
   9   9   3        2.38        0.83      3.04 o 
  10   9   3       57.46       66.87      6.12 o 
  11   9   3       62.83       66.18      6.40 o 
  12   9   3        4.46        3.72      3.28 o 
  13   9   3        5.10        6.16      4.04 o 
  14   9   3        7.09        5.89      4.32 o 
 -13  10   3      112.45      132.16     10.63 o 
 -12  10   3       48.45       47.13      9.12 o 
 -11  10   3        8.90       13.38      3.95 o 
 -10  10   3      189.56      191.08      7.75 o 
  -9  10   3      120.56      123.38      5.17 o 
  -8  10   3       30.29       27.32      3.00 o 
  -7  10   3       35.62       26.22      2.77 o 
  -6  10   3        0.84       -0.14      1.98 o 
  -5  10   3        1.51        3.58      2.08 o 
  -4  10   3       31.19       27.81      3.21 o 
  -3  10   3       82.80       83.26      4.21 o 
  -2  10   3       43.92       45.65      3.30 o 
  -1  10   3        0.05       -1.32      1.77 o 
   0  10   3       35.98       31.75      2.90 o 
   1  10   3        0.26        2.25      1.83 o 
   2  10   3       23.15       24.31      2.53 o 
   3  10   3       59.72       56.46      4.55 o 
   4  10   3        9.23        5.76      1.89 o 
   5  10   3      144.38      129.90      4.95 o 
   6  10   3      429.97      458.27      9.25 o 
   7  10   3      116.20      105.16      4.87 o 
   8  10   3       43.45       55.56      4.84 o 
   9  10   3       15.54       14.90      9.30 o 
  10  10   3       19.45       21.31      5.32 o 
  11  10   3       30.95       34.91      5.25 o 
  12  10   3       68.92       72.18      7.05 o 
  13  10   3       21.34       36.25      9.92 o 
 -11  11   3        0.85        4.64      3.47 o 
 -10  11   3       67.69       70.05      5.90 o 
  -9  11   3        1.08        2.01      2.51 o 
  -8  11   3        1.25        3.12      2.78 o 
  -7  11   3      276.65      310.90      8.50 o 
  -6  11   3        1.08        4.91      2.51 o 
  -5  11   3       76.41       83.04      4.69 o 
  -4  11   3       69.68       73.30      4.06 o 
  -3  11   3       10.06       10.40      2.82 o 
  -2  11   3        3.19        4.70      2.50 o 
  -1  11   3       26.79       27.84      3.07 o 
   0  11   3        8.12        4.46      2.54 o 
   1  11   3       16.93       13.44      2.67 o 
   2  11   3        0.59        0.48      2.20 o 
   3  11   3       18.06       15.54      2.77 o 
   4  11   3       27.21       26.69      3.10 o 
   5  11   3      298.17      302.77      7.19 o 
   6  11   3        6.24        2.22      2.51 o 
   7  11   3       60.63       64.86     10.25 o 
   8  11   3       36.93       32.62      5.11 o 
   9  11   3        7.43       11.28      5.89 o 
  10  11   3       94.23      127.57     10.07 o 
  11  11   3        2.15        3.10      7.75 o 
  -9  12   3       35.02       32.97      4.73 o 
  -8  12   3       19.64       13.30      3.53 o 
  -7  12   3        2.05        0.79      2.73 o 
  -6  12   3      173.14      188.46      6.10 o 
  -5  12   3        9.72       10.56      2.75 o 
  -4  12   3      151.05      151.47      5.92 o 
  -3  12   3        0.73       -1.52      3.15 o 
  -2  12   3        0.62        2.69      3.16 o 
  -1  12   3        9.69        9.08      3.32 o 
   0  12   3       84.04       99.01      5.23 o 
   1  12   3        6.65        6.20      2.74 o 
   2  12   3       16.15       13.76      4.41 o 
   3  12   3        5.14        6.38      3.09 o 
   4  12   3       11.21       14.84      3.40 o 
   5  12   3       21.57       19.23      3.77 o 
   6  12   3        0.64        3.40      3.04 o 
   7  12   3        9.46       11.42      3.94 o 
   8  12   3       33.82       30.88      5.41 o 
  -5  13   3      108.93      121.11      7.67 o 
  -4  13   3       15.69       14.80      3.95 o 
  -3  13   3       65.49       66.85      7.63 o 
  -2  13   3       29.67       37.02      4.89 o 
  -1  13   3        0.73        0.37      3.10 o 
   0  13   3       36.65       45.17      5.22 o 
   1  13   3        5.74        0.17      3.09 o 
   2  13   3       35.38       33.01      4.30 o 
   3  13   3        1.19        0.28      3.14 o 
   4  13   3       27.84       41.05      4.62 o 
 -20   0   4      232.85      249.34     14.02 o 
 -19   0   4       45.36       42.61      7.22 o 
 -18   0   4        4.87        0.09      4.59 o 
 -17   0   4      271.25      260.41     12.82 o 
 -16   0   4       94.22       95.23     21.07 o 
 -15   0   4      394.94      402.41     14.89 o 
 -14   0   4     1218.68     1254.37     30.34 o 
 -13   0   4      311.76      322.82     11.82 o 
 -12   0   4      222.69      197.74      8.70 o 
 -11   0   4     1494.44     1476.68     25.28 o 
 -10   0   4      589.01      568.35     11.84 o 
  -9   0   4      677.24      778.98     18.03 o 
  -8   0   4        6.37        3.78      1.41 o 
  -7   0   4     2102.97     2165.25     40.95 o 
  -6   0   4      896.72      885.57     15.92 o 
  -5   0   4      125.03      139.32     12.55 o 
  -4   0   4      134.01      115.81      3.49 o 
  -3   0   4        0.82        1.45      0.70 o 
  -2   0   4       81.95      112.16      6.82 o 
  -1   0   4       96.98      165.95      4.03 o 
   0   0   4        6.03        9.41      1.42 o 
   1   0   4    10899.38    12420.89    319.10 o 
   2   0   4     1523.03     1713.29     36.87 o 
   3   0   4    12218.92    12808.99    230.27 o 
   4   0   4       20.59       12.39      2.79 o 
   5   0   4     1432.17     1519.79     44.00 o 
   6   0   4      645.99      677.99     15.31 o 
   7   0   4     3261.45     3342.46     61.14 o 
   8   0   4      673.06      700.59     15.33 o 
  14   0   4      348.51      316.66     12.31 o 
  15   0   4      118.12      125.49     12.70 o 
  16   0   4      124.65      127.35     13.32 o 
  17   0   4      601.38      600.17     29.44 o 
  18   0   4        2.14        2.52      4.27 o 
  19   0   4       33.75       56.39     12.08 o 
 -20   1   4        0.11        0.31      8.06 o 
 -19   1   4        2.39        3.96      3.58 o 
 -18   1   4        1.87        3.21      2.96 o 
 -17   1   4      108.47      101.43      5.72 o 
 -16   1   4       38.05       34.01      3.64 o 
 -15   1   4      275.28      273.96      8.87 o 
 -14   1   4     1011.72     1018.98     18.39 o 
 -13   1   4        4.53        4.34      2.24 o 
 -12   1   4     1103.41     1065.36     14.83 o 
 -11   1   4      323.04      309.40      5.65 o 
 -10   1   4      123.13      118.24      3.67 o 
  -9   1   4       97.31      122.15      3.50 o 
  -8   1   4      253.98      260.60      4.23 o 
  -7   1   4      797.82      861.77      9.52 o 
  -6   1   4     2173.15     2392.72     24.32 o 
  -5   1   4     1001.03     1053.50     22.94 o 
  -4   1   4      117.28      146.88      3.45 o 
  -3   1   4     4522.30     5092.33     64.94 o 
  -2   1   4     2280.01     2610.76     30.63 o 
  -1   1   4     3935.55     4165.12     65.37 o 
   0   1   4       91.79       89.02      3.31 o 
   1   1   4     1638.08     1835.66     38.88 o 
   2   1   4     3236.03     3371.22     84.81 o 
   3   1   4      473.78      554.28     28.66 o 
   4   1   4      646.66      712.34     23.24 o 
   5   1   4     2460.02     2693.27     49.62 o 
   6   1   4       40.02       31.78      2.57 o 
   7   1   4      136.97      132.56      8.63 o 
   8   1   4      530.74      485.46      8.86 o 
   9   1   4       45.58       49.03      2.70 o 
  10   1   4        2.41        2.80      1.71 o 
  11   1   4        2.83       -0.38      2.02 o 
  12   1   4      379.29      365.19     12.47 o 
  13   1   4      291.23      280.66     20.91 o 
  14   1   4       97.14      104.54     14.72 o 
  15   1   4        8.48        3.89      4.03 o 
  16   1   4       52.72       61.80     12.70 o 
  17   1   4       15.07       14.13      5.74 o 
  18   1   4      165.83      167.68     12.04 o 
  19   1   4       40.70       39.62      5.76 o 
 -19   2   4        2.15        1.44      4.16 o 
 -18   2   4      168.78      162.25      8.90 o 
 -17   2   4        1.35       -0.57      3.39 o 
 -16   2   4      282.64      288.28      9.09 o 
 -15   2   4      100.26      103.34      5.09 o 
 -14   2   4       12.24        7.30      2.29 o 
 -13   2   4      770.54      749.57     12.88 o 
 -12   2   4      673.48      615.88     10.96 o 
 -11   2   4      744.56      746.16     10.52 o 
 -10   2   4      913.06      933.61     12.42 o 
  -9   2   4      288.93      303.50      5.28 o 
  -8   2   4       35.70       47.03      2.41 o 
  -7   2   4        1.56        4.85      1.12 o 
  -6   2   4     1349.98     1336.71     15.67 o 
  -5   2   4     1664.14     1861.40     21.73 o 
  -4   2   4      190.42      167.65      3.41 o 
  -3   2   4      269.32      290.49      4.96 o 
  -2   2   4        0.05        7.24      0.67 o 
  -1   2   4      174.76      174.10      3.09 o 
   0   2   4     2933.03     2944.32     52.58 o 
   1   2   4     2958.47     3007.92     70.90 o 
   2   2   4      779.80      891.60     18.07 o 
   3   2   4     1128.29     1219.86     34.08 o 
   4   2   4      101.86      108.38      3.24 o 
   5   2   4      572.52      564.49      8.47 o 
   6   2   4      219.85      232.51      5.90 o 
   7   2   4      249.91      212.43      4.91 o 
   8   2   4     1004.35     1051.38     12.16 o 
   9   2   4       45.23       50.65      2.23 o 
  10   2   4      774.90      752.59      9.75 o 
  11   2   4       45.41       34.08      2.77 o 
  12   2   4       63.65       55.15      3.45 o 
  13   2   4       35.33       26.44      3.13 o 
  14   2   4       47.44       38.05      3.78 o 
  15   2   4        2.02        0.29      2.72 o 
  16   2   4       22.40       26.35      7.13 o 
  17   2   4        5.34        5.63      4.01 o 
  18   2   4       46.95       43.53      6.17 o 
  19   2   4       67.48       73.72     11.17 o 
 -19   3   4       17.58       18.22      5.36 o 
 -18   3   4      109.52      108.19      9.48 o 
 -17   3   4      231.86      257.10      9.21 o 
 -16   3   4       21.99       22.95      3.75 o 
 -15   3   4       84.30       80.58      5.57 o 
 -14   3   4       40.89       35.68      3.83 o 
 -13   3   4      172.92      175.76      8.53 o 
 -12   3   4      206.25      199.61     10.97 o 
 -11   3   4       63.37       63.51      3.51 o 
 -10   3   4     1414.73     1416.51     16.50 o 
  -9   3   4       33.97       31.43      2.38 o 
  -8   3   4       10.37       14.66      1.35 o 
  -7   3   4      210.27      228.34      5.27 o 
  -6   3   4     1074.35     1092.81     16.41 o 
  -5   3   4      329.40      321.56      4.87 o 
  -4   3   4     3616.11     3921.37     34.95 o 
  -3   3   4     1617.94     1788.25     19.46 o 
  -2   3   4      265.84      293.61      5.02 o 
  -1   3   4      219.68      268.84      5.11 o 
   0   3   4     1397.28     1378.29     21.41 o 
   1   3   4     1421.44     1521.59     30.22 o 
   2   3   4     2270.17     2301.92     29.34 o 
   3   3   4      109.61      156.42      3.46 o 
   4   3   4       24.97       36.01      2.55 o 
   5   3   4      290.91      307.28      6.37 o 
   6   3   4      536.30      538.44      7.96 o 
   7   3   4     1191.37     1074.72     12.52 o 
   8   3   4       55.76       48.54      1.94 o 
   9   3   4       62.80       59.94      2.63 o 
  10   3   4      163.27      140.62      4.08 o 
  11   3   4      218.43      191.39      7.46 o 
  12   3   4       99.45       75.72      4.75 o 
  13   3   4      174.37      151.04      5.32 o 
  14   3   4      107.48      104.28      7.98 o 
  15   3   4      153.97      148.12      6.53 o 
  16   3   4       60.49       54.97      5.77 o 
  17   3   4      112.77      122.60      7.62 o 
  18   3   4        5.04        0.17      3.80 o 
 -19   4   4       70.17       55.15     12.08 o 
 -18   4   4       32.20       37.04      5.05 o 
 -17   4   4       37.01       44.58      4.91 o 
 -16   4   4      130.80      126.46      6.58 o 
 -15   4   4        0.01        4.73      3.19 o 
 -14   4   4       73.48       72.49      6.01 o 
 -13   4   4       39.96       36.90      4.70 o 
 -12   4   4       13.48        9.49      2.47 o 
 -11   4   4     1155.95     1092.81     17.89 o 
 -10   4   4      242.23      237.32      5.18 o 
  -9   4   4       62.35       51.20      2.41 o 
  -8   4   4     1106.53     1140.55     14.26 o 
  -7   4   4     1245.04     1284.02     17.08 o 
  -6   4   4      665.59      699.69     10.47 o 
  -5   4   4      525.15      500.11      7.45 o 
  -4   4   4        0.24        1.54      0.94 o 
  -3   4   4     2380.77     2510.31     26.91 o 
  -2   4   4      938.72      962.36     11.63 o 
  -1   4   4     3418.82     3523.91     43.49 o 
   0   4   4        0.09        0.08      0.93 o 
   1   4   4      335.06      332.62      6.19 o 
   2   4   4      185.14      191.28      5.58 o 
   3   4   4        0.79        0.75      0.81 o 
   4   4   4      502.12      501.81      7.24 o 
   5   4   4       92.01       91.87      2.79 o 
   6   4   4        0.00        1.30      0.82 o 
   7   4   4      185.77      154.46      3.24 o 
   8   4   4       61.62       60.16      2.39 o 
   9   4   4       56.40       42.89      2.68 o 
  10   4   4        0.52        0.24      1.39 o 
  11   4   4        7.64        3.55      1.63 o 
  12   4   4      212.23      212.44      5.64 o 
  13   4   4      201.96      178.29      5.40 o 
  14   4   4       49.64       51.08      3.60 o 
  15   4   4        2.29        0.25      2.13 o 
  16   4   4      174.13      185.57      6.74 o 
  17   4   4       64.14       71.45      6.60 o 
  18   4   4       12.10        9.59      5.20 o 
 -18   5   4        0.09       -2.10      3.91 o 
 -17   5   4        0.60        1.01      3.29 o 
 -16   5   4       59.83       73.76      8.77 o 
 -15   5   4        2.34        5.04      3.34 o 
 -14   5   4      346.53      353.08      9.62 o 
 -13   5   4        5.96        1.35      2.32 o 
 -12   5   4      367.76      404.51      9.93 o 
 -11   5   4        6.99        4.66      2.00 o 
 -10   5   4      251.31      242.99      6.28 o 
  -9   5   4        1.53        1.65      1.52 o 
  -8   5   4      820.05      827.01     10.63 o 
  -7   5   4      966.59      999.95     10.75 o 
  -6   5   4       37.98       28.97      1.90 o 
  -5   5   4      264.21      267.84      5.05 o 
  -4   5   4       35.04       32.59      2.57 o 
  -3   5   4     2592.31     2602.44     25.98 o 
  -2   5   4      552.66      550.80      7.25 o 
  -1   5   4      760.65      781.16      9.88 o 
   0   5   4       23.81       28.14      1.96 o 
   1   5   4     3106.78     3221.02     33.42 o 
   2   5   4      384.88      362.37      5.82 o 
   3   5   4       91.89       93.07      2.63 o 
   4   5   4     1672.12     1626.38     20.32 o 
   5   5   4     2956.42     2954.06     31.62 o 
   6   5   4       35.00       27.20      2.22 o 
   7   5   4        2.40        2.86      1.25 o 
   8   5   4       84.02       80.47      3.94 o 
   9   5   4        7.42        8.16      1.84 o 
  10   5   4      349.73      299.93      7.08 o 
  11   5   4      229.06      192.72      5.82 o 
  12   5   4      109.91       93.66      4.55 o 
  13   5   4      195.24      221.12      6.81 o 
  14   5   4      109.21      110.83      5.34 o 
  15   5   4       11.90        9.39      3.37 o 
  16   5   4       19.65       18.55      3.41 o 
  17   5   4       56.28       51.33      5.87 o 
  18   5   4       74.22       78.94     12.24 o 
 -17   6   4       13.37       18.55      7.90 o 
 -16   6   4      140.43      147.14     30.67 o 
 -15   6   4       22.64       26.03      5.23 o 
 -14   6   4      244.32      248.83      8.23 o 
 -13   6   4       20.33       21.37      3.31 o 
 -12   6   4      332.40      309.07      8.85 o 
 -11   6   4        3.05        2.37      2.07 o 
 -10   6   4       34.09       39.71      3.58 o 
  -9   6   4       50.16       41.22      2.77 o 
  -8   6   4      736.98      728.78      9.92 o 
  -7   6   4       68.28       54.64      2.56 o 
  -6   6   4        4.84        7.05      1.16 o 
  -5   6   4      296.80      280.48      4.47 o 
  -4   6   4      862.01      819.59      9.55 o 
  -3   6   4      178.11      152.91      3.29 o 
  -2   6   4      308.97      322.45      5.63 o 
  -1   6   4      638.94      620.82      8.09 o 
   0   6   4      216.62      243.04      4.02 o 
   1   6   4      230.30      211.72      4.06 o 
   2   6   4      518.22      515.36      7.09 o 
   3   6   4        3.86        4.32      0.98 o 
   4   6   4      336.53      321.67      5.95 o 
   5   6   4       65.63       59.36      3.05 o 
   6   6   4       95.61       94.63      4.74 o 
   7   6   4        0.73        2.74      1.69 o 
   8   6   4     1316.76     1239.16     17.37 o 
   9   6   4       13.67       17.11      2.28 o 
  10   6   4       12.72        6.62      2.11 o 
  11   6   4      227.64      210.99      6.35 o 
  12   6   4       49.75       49.29      3.85 o 
  13   6   4        3.17        0.83      2.31 o 
  14   6   4       58.48       66.84      4.60 o 
  15   6   4        5.80        8.38      2.97 o 
  16   6   4      180.03      217.59      7.69 o 
  17   6   4      226.03      261.88     11.17 o 
 -17   7   4       28.43       44.83      7.88 o 
 -16   7   4       37.66       41.98      5.65 o 
 -15   7   4      106.98      129.05      8.29 o 
 -14   7   4      185.09      205.67      9.08 o 
 -13   7   4        5.02        4.21      2.46 o 
 -12   7   4       29.66       27.88      3.18 o 
 -11   7   4      102.09       97.66      5.21 o 
 -10   7   4      127.85      124.98      4.89 o 
  -9   7   4      316.11      309.98     13.53 o 
  -8   7   4       41.00       33.36      2.43 o 
  -7   7   4      702.02      693.61      9.60 o 
  -6   7   4        0.01        1.59      1.20 o 
  -5   7   4      888.24      836.61     10.60 o 
  -4   7   4       99.31       97.82      3.09 o 
  -3   7   4        5.71        3.53      1.26 o 
  -2   7   4       63.02       63.13      2.51 o 
  -1   7   4        3.13        1.72      1.20 o 
   0   7   4      642.68      661.40      8.76 o 
   1   7   4      475.93      474.72      5.90 o 
   2   7   4      179.87      178.57      3.74 o 
   3   7   4       38.42       40.55      2.34 o 
   4   7   4      389.25      388.14      6.36 o 
   5   7   4      130.51      122.13      3.64 o 
   6   7   4       85.43       84.73      4.26 o 
   7   7   4        1.64        1.87      1.81 o 
   8   7   4       83.17      107.04      4.87 o 
   9   7   4      241.49      213.45      6.14 o 
  10   7   4       13.17       10.76      2.78 o 
  11   7   4      116.29      135.83      5.43 o 
  12   7   4       96.96       94.34      5.24 o 
  13   7   4      279.38      322.03      8.69 o 
  14   7   4       44.18       59.30      5.47 o 
  15   7   4        2.67        1.56      2.92 o 
  16   7   4      160.82      182.56      8.32 o 
 -16   8   4       30.14       29.10      5.47 o 
 -15   8   4        1.28        3.31      3.77 o 
 -14   8   4       25.93       29.59      4.88 o 
 -13   8   4       62.97       66.42      6.19 o 
 -12   8   4       59.36       53.89      7.16 o 
 -11   8   4        3.44        2.20      3.21 o 
 -10   8   4       44.93       42.17      3.61 o 
  -9   8   4       24.72       18.23      3.03 o 
  -8   8   4       37.12       44.37      3.54 o 
  -7   8   4      284.62      276.35      6.15 o 
  -6   8   4      176.85      187.46      4.35 o 
  -5   8   4      187.58      174.68      4.38 o 
  -4   8   4      590.71      569.47      9.10 o 
  -3   8   4      175.51      189.42      4.89 o 
  -2   8   4      492.97      464.85      7.38 o 
  -1   8   4        9.56        6.05      1.72 o 
   0   8   4      391.85      371.50      7.99 o 
   1   8   4       60.28       60.63      2.93 o 
   2   8   4        1.70        3.25      1.24 o 
   3   8   4        2.74        4.23      1.44 o 
   4   8   4        6.00        7.50      1.62 o 
   5   8   4       54.10       42.73      3.17 o 
   6   8   4      297.06      263.40      7.53 o 
   7   8   4        2.08        2.82      2.36 o 
   8   8   4       67.75       72.50      4.63 o 
   9   8   4      236.48      238.32      6.78 o 
  10   8   4       76.18       89.11      5.34 o 
  11   8   4       88.34       97.39      5.31 o 
  12   8   4      249.16      283.39      9.34 o 
  13   8   4       93.77      110.19      6.12 o 
  14   8   4      523.16      590.37     12.79 o 
  15   8   4       68.46       65.90      6.08 o 
 -14   9   4       21.29       22.68      4.12 o 
 -13   9   4       49.43       54.91      5.10 o 
 -12   9   4       26.24       22.33      3.77 o 
 -11   9   4       40.49       40.41      3.81 o 
 -10   9   4        4.67        3.33      2.37 o 
  -9   9   4       36.17       35.67      3.74 o 
  -8   9   4      155.12      144.44      4.57 o 
  -7   9   4       57.88       60.21      3.98 o 
  -6   9   4       41.65       36.56      2.56 o 
  -5   9   4       36.01       32.59      3.33 o 
  -4   9   4       43.99       45.63      3.59 o 
  -3   9   4      227.09      216.63      6.73 o 
  -2   9   4        1.83        1.32      1.77 o 
  -1   9   4        5.81        2.68      1.75 o 
   0   9   4        6.31        6.68      1.89 o 
   1   9   4      563.30      550.47      8.10 o 
   2   9   4       54.62       49.98      2.77 o 
   3   9   4      256.24      246.06      4.87 o 
   4   9   4      148.37      135.54      4.17 o 
   5   9   4        0.72       -0.48      1.61 o 
   6   9   4       53.07       43.18      3.56 o 
   7   9   4        0.28       -0.78      2.19 o 
   8   9   4        7.05        4.24      2.85 o 
   9   9   4        0.06       -1.74      2.44 o 
  10   9   4       17.30       21.19      4.09 o 
  11   9   4        8.32        9.55      3.35 o 
  12   9   4        0.77       -1.24      3.16 o 
  13   9   4      168.12      175.35      8.09 o 
  14   9   4       65.01       48.03      6.43 o 
 -13  10   4       23.34       19.94      4.75 o 
 -12  10   4        0.06       -0.49      3.56 o 
 -11  10   4       39.59       41.37      6.26 o 
 -10  10   4        6.91       10.23      3.41 o 
  -9  10   4       42.37       35.27      4.13 o 
  -8  10   4        1.97        0.57      2.23 o 
  -7  10   4        3.81        4.11      2.39 o 
  -6  10   4       63.34       65.30      4.35 o 
  -5  10   4       38.93       31.68      3.03 o 
  -4  10   4        7.22        2.58      2.06 o 
  -3  10   4        8.52        6.20      2.30 o 
  -2  10   4       37.65       39.54      3.12 o 
  -1  10   4       35.31       33.05      3.01 o 
   0  10   4       34.80       29.78      3.83 o 
   1  10   4       79.32       78.54      3.79 o 
   2  10   4        0.20        1.76      1.65 o 
   3  10   4       20.83       23.27      2.54 o 
   4  10   4        0.64       -0.61      2.04 o 
   5  10   4       52.28       52.07      3.48 o 
   6  10   4       33.37       34.31      5.26 o 
   7  10   4        8.94        8.67      2.97 o 
   8  10   4       18.53       19.34      4.11 o 
   9  10   4       24.69       15.28      4.16 o 
  10  10   4        3.63        1.78      3.68 o 
  11  10   4      151.94      143.26      9.23 o 
  12  10   4        0.52        1.87      3.60 o 
 -11  11   4       12.02       12.63      3.91 o 
 -10  11   4       27.94       28.26      4.41 o 
  -9  11   4        6.66        6.83      3.59 o 
  -8  11   4      127.17      127.10      6.66 o 
  -7  11   4      194.50      212.11      7.93 o 
  -6  11   4       10.78       17.00      2.93 o 
  -5  11   4      115.17      118.58      6.66 o 
  -4  11   4       15.42       10.26      2.86 o 
  -3  11   4       50.39       65.01      4.60 o 
  -2  11   4       88.44       86.36      5.10 o 
  -1  11   4        8.32        4.28      2.25 o 
   0  11   4       55.31       60.08      4.68 o 
   1  11   4       34.23       31.65      3.79 o 
   2  11   4      216.85      219.04      8.82 o 
   3  11   4       21.24       17.82      2.63 o 
   4  11   4       64.25       75.33      4.22 o 
   5  11   4       62.65       56.33      4.63 o 
   6  11   4       42.42       44.94      4.25 o 
   7  11   4       97.70      109.79      8.02 o 
   8  11   4       55.28       68.10      6.49 o 
   9  11   4       99.19      103.99      9.53 o 
  10  11   4       32.89       30.92      5.42 o 
  -8  12   4        0.01       -0.73      3.15 o 
  -7  12   4       35.76       35.70      4.14 o 
  -6  12   4       13.46       10.47      2.94 o 
  -5  12   4        0.66       -2.56      2.56 o 
  -4  12   4       10.26        4.80      2.79 o 
  -3  12   4       72.50       61.48      4.85 o 
  -2  12   4       53.19       63.39      4.88 o 
  -1  12   4        9.01        2.41      2.79 o 
   0  12   4      101.86      104.70      7.90 o 
   1  12   4        9.43        9.35      2.74 o 
   2  12   4       26.14       26.11      3.42 o 
   3  12   4       15.60       16.89      3.45 o 
   4  12   4       26.75       27.70      3.92 o 
   5  12   4        7.33        6.79      2.83 o 
   6  12   4       19.07       14.01      3.22 o 
   7  12   4       29.82       32.05      5.75 o 
   8  12   4       40.95       39.20      7.12 o 
  -4  13   4        0.08        1.83      3.36 o 
  -3  13   4       28.33       32.09      5.10 o 
  -2  13   4       66.12       80.60      6.65 o 
  -1  13   4       13.04        8.56      4.01 o 
   0  13   4       14.76       13.58      4.02 o 
   1  13   4        1.95        3.98      3.03 o 
   2  13   4        7.42        5.85      3.31 o 
   3  13   4       24.77       31.93      5.27 o 
   4  13   4        0.17        1.86      6.51 o 
 -19   1   5      109.20      120.80      7.65 o 
 -18   1   5        0.74        2.77      3.80 o 
 -17   1   5      310.10      302.42     11.24 o 
 -16   1   5        4.72        1.36      2.71 o 
 -15   1   5        7.63        7.80      2.52 o 
 -14   1   5        8.21        7.97      2.38 o 
 -13   1   5      281.59      281.83      6.37 o 
 -12   1   5       12.36       10.67      2.14 o 
 -11   1   5      268.32      250.18      5.06 o 
 -10   1   5       87.79       89.94      4.41 o 
  -9   1   5      744.34      754.96     10.66 o 
  -8   1   5      112.11      130.52      3.50 o 
  -7   1   5      120.04      140.62      3.25 o 
  -6   1   5      493.68      510.13      7.85 o 
  -5   1   5      117.64       96.91      2.54 o 
  -4   1   5      409.56      422.86      8.14 o 
  -3   1   5      121.80      130.81      2.60 o 
  -2   1   5      277.24      325.21      6.22 o 
  -1   1   5       18.65       23.83      1.58 o 
   0   1   5     2448.17     2671.20     46.09 o 
   1   1   5      105.16      113.31      3.33 o 
   2   1   5      617.18      669.65     22.15 o 
   3   1   5     2646.65     2671.80     72.19 o 
   4   1   5      568.97      705.32     15.61 o 
   5   1   5      447.43      473.20      8.17 o 
   6   1   5      788.90      880.47     13.39 o 
   7   1   5        9.62       13.08      1.53 o 
   8   1   5       32.75       30.28      3.12 o 
   9   1   5        0.97        1.38      1.31 o 
  10   1   5       90.60      103.32      4.11 o 
  12   1   5      408.77      381.77     13.00 o 
  13   1   5       30.76       21.73      4.46 o 
  14   1   5      569.23      591.50     19.52 o 
  15   1   5        8.26        3.20      3.87 o 
  16   1   5      161.65      139.88      9.30 o 
  17   1   5        0.03        4.45      3.52 o 
  18   1   5        3.35        3.97      3.97 o 
  19   1   5        0.08       -2.61      3.91 o 
 -19   2   5        0.84       -1.36      4.06 o 
 -18   2   5       52.01       65.45      6.58 o 
 -17   2   5       34.49       28.15      4.13 o 
 -16   2   5        6.98        2.87      3.23 o 
 -15   2   5      385.70      374.00     10.10 o 
 -14   2   5       23.80       21.56      6.26 o 
 -13   2   5        2.48        0.89      2.12 o 
 -12   2   5       76.69       77.78      4.52 o 
 -11   2   5     1432.11     1393.19     17.77 o 
 -10   2   5       79.12       96.42      3.21 o 
  -9   2   5      666.43      701.63      9.53 o 
  -8   2   5      124.14      135.57      3.41 o 
  -7   2   5      148.66      159.60      4.53 o 
  -6   2   5      235.50      263.50      4.79 o 
  -5   2   5     1323.31     1436.28     18.15 o 
  -4   2   5     1423.48     1663.92     20.49 o 
  -3   2   5     3089.12     3477.40     40.33 o 
  -2   2   5      318.24      346.50      7.07 o 
  -1   2   5     2842.12     3014.79     49.25 o 
   0   2   5        0.64        1.08      0.88 o 
   1   2   5     3527.85     3939.39     60.17 o 
   2   2   5     2771.84     3008.35     65.81 o 
   3   2   5      864.12     1090.53     18.65 o 
   4   2   5     2096.06     2292.29     34.87 o 
   5   2   5        3.67        0.85      0.93 o 
   6   2   5      150.07      149.80      3.52 o 
   7   2   5      286.51      311.92      5.05 o 
   8   2   5      169.79      176.54      4.08 o 
   9   2   5      579.69      569.32      8.10 o 
  10   2   5      735.29      746.99     10.59 o 
  11   2   5        0.49        0.99      1.61 o 
  12   2   5      166.55      164.00      5.33 o 
  13   2   5      119.26      126.11      4.95 o 
  14   2   5      110.12      103.98      6.11 o 
  15   2   5       26.91       28.65      4.22 o 
  16   2   5       42.61       46.59     13.32 o 
  17   2   5       66.42       71.42     15.18 o 
  18   2   5        0.24        1.56      4.59 o 
 -19   3   5       14.80       14.63      5.16 o 
 -18   3   5       32.57       37.82      5.58 o 
 -17   3   5        0.62        0.35      2.98 o 
 -16   3   5      153.41      151.96      7.07 o 
 -15   3   5      281.23      302.93      9.25 o 
 -14   3   5      153.59      149.91      6.66 o 
 -13   3   5      158.94      148.91      6.16 o 
 -12   3   5      237.17      205.95      8.63 o 
 -11   3   5      251.88      260.51      7.55 o 
 -10   3   5        0.99        3.83      1.42 o 
  -9   3   5      296.62      277.86      5.21 o 
  -8   3   5       21.65       23.66      1.81 o 
  -7   3   5        3.03       10.59      2.14 o 
  -6   3   5      542.16      619.53      8.45 o 
  -5   3   5     2357.96     2510.99     23.52 o 
  -4   3   5     1316.75     1458.06     15.39 o 
  -3   3   5      231.64      262.10      3.88 o 
  -2   3   5     2979.76     3180.82     32.99 o 
  -1   3   5      569.56      577.25      7.50 o 
   0   3   5       17.51       23.70      1.94 o 
   1   3   5      811.55      888.36     11.36 o 
   2   3   5     3791.71     4210.63     51.47 o 
   3   3   5      616.75      663.71     10.53 o 
   4   3   5       48.76       54.78      3.28 o 
   5   3   5       97.53      123.19      3.01 o 
   6   3   5     1931.01     1946.58     20.29 o 
   7   3   5      582.87      608.53      7.25 o 
   8   3   5      159.11      171.15      3.32 o 
   9   3   5      565.28      509.83      7.51 o 
  10   3   5     1461.23     1433.82     17.68 o 
  11   3   5        0.74        1.20      1.45 o 
  12   3   5      200.87      211.20     10.12 o 
  13   3   5       20.70       14.27      2.88 o 
  14   3   5       34.82       33.90      3.36 o 
  15   3   5       42.07       46.55      4.52 o 
  16   3   5       70.39       81.70      6.59 o 
  17   3   5        5.70        6.80      4.69 o 
  18   3   5       57.70       48.38      8.90 o 
 -18   4   5       25.22       19.38      4.33 o 
 -17   4   5        6.39        5.68      3.36 o 
 -16   4   5        0.04        1.38      3.05 o 
 -15   4   5       25.00       18.20      3.41 o 
 -14   4   5      615.08      613.22     15.61 o 
 -13   4   5      145.40      146.51      8.31 o 
 -12   4   5      916.98      883.83     18.72 o 
 -11   4   5       33.09       25.30      2.62 o 
 -10   4   5      622.62      609.87      9.77 o 
  -9   4   5        1.92        0.46      1.24 o 
  -8   4   5        5.79        6.42      1.47 o 
  -7   4   5      319.66      317.64      5.28 o 
  -6   4   5      164.38      182.89      3.31 o 
  -5   4   5       41.53       33.44      1.68 o 
  -4   4   5      481.82      443.24      6.11 o 
  -3   4   5      159.91      178.98      3.73 o 
  -2   4   5      602.25      627.49      6.67 o 
  -1   4   5     2236.07     2349.70     27.13 o 
   0   4   5        0.64        0.81      1.16 o 
   1   4   5     1718.06     1692.78     20.26 o 
   2   4   5      376.07      382.43      8.00 o 
   3   4   5       60.27       53.02      2.08 o 
   4   4   5      449.50      434.27      6.67 o 
   5   4   5      842.80      856.76     10.46 o 
   6   4   5        9.14        6.28      1.04 o 
   7   4   5        9.63        4.76      1.23 o 
   8   4   5        0.03        0.28      1.11 o 
   9   4   5      734.72      714.49     12.33 o 
  10   4   5      541.24      492.96      9.41 o 
  11   4   5      105.98      106.37      4.48 o 
  12   4   5      175.20      149.03      5.40 o 
  13   4   5        0.11       -0.09      2.01 o 
  14   4   5       69.31       61.29      3.87 o 
  15   4   5       19.94       16.64      3.33 o 
  16   4   5       75.03       78.85      5.26 o 
  17   4   5        2.00        0.99      3.60 o 
  18   4   5       60.47       63.43      9.45 o 
 -18   5   5        0.27        1.02      3.67 o 
 -17   5   5      126.45      154.64      8.59 o 
 -16   5   5       49.78       51.78      5.06 o 
 -15   5   5        5.86        0.65      3.32 o 
 -14   5   5       48.54       47.95      5.23 o 
 -13   5   5       77.83       75.89      6.01 o 
 -12   5   5        2.30        0.88      2.05 o 
 -11   5   5      306.33      286.91      7.53 o 
 -10   5   5      184.56      195.73      6.36 o 
  -9   5   5        4.77        3.52      1.53 o 
  -8   5   5      770.47      743.35      9.35 o 
  -7   5   5        0.98       -0.83      0.91 o 
  -6   5   5      207.08      211.09      4.08 o 
  -5   5   5       30.33       43.41      2.98 o 
  -4   5   5        1.53        3.48      1.03 o 
  -3   5   5       96.10       92.66      2.40 o 
  -2   5   5       42.07       44.88      1.62 o 
  -1   5   5        0.27        0.78      0.79 o 
   0   5   5      457.69      442.31      6.63 o 
   1   5   5      189.24      197.86      4.04 o 
   2   5   5        0.13       -0.03      0.98 o 
   3   5   5       30.75       52.40      2.38 o 
   4   5   5      140.01      141.82      3.95 o 
   5   5   5       84.64       80.56      3.07 o 
   6   5   5        3.44        1.85      1.12 o 
   7   5   5       24.90       28.59      2.16 o 
   8   5   5     1297.75     1278.29     17.64 o 
   9   5   5      157.91      166.17      5.16 o 
  10   5   5       11.15        4.65      1.93 o 
  11   5   5        0.02        2.50      1.87 o 
  12   5   5       84.92       86.43      4.60 o 
  13   5   5      136.37      149.92      9.82 o 
  14   5   5       34.24       31.65      3.50 o 
  15   5   5       51.19       41.19      4.03 o 
  16   5   5       28.61       31.61      3.78 o 
  17   5   5       44.42       43.66      5.00 o 
 -17   6   5      154.64      155.78      8.00 o 
 -16   6   5        2.48       -2.54      3.74 o 
 -15   6   5       13.19       12.16      4.44 o 
 -14   6   5       35.25       31.15      4.86 o 
 -13   6   5        1.49       -0.28      2.37 o 
 -12   6   5       24.77       23.84      3.00 o 
 -11   6   5        0.10        0.52      1.73 o 
 -10   6   5       60.48       61.07      3.41 o 
  -9   6   5      174.92      184.26      5.66 o 
  -8   6   5      117.60      121.02      3.89 o 
  -7   6   5      403.55      403.40      6.25 o 
  -6   6   5      123.47      141.43      3.27 o 
  -5   6   5       11.04       12.03      1.30 o 
  -4   6   5      104.83       89.04      2.88 o 
  -3   6   5     1088.49     1062.44     13.70 o 
  -2   6   5     1262.69     1202.37     13.42 o 
  -1   6   5       48.27       51.43      2.24 o 
   0   6   5      354.02      377.13      5.72 o 
   1   6   5      113.60      104.65      3.26 o 
   2   6   5      107.51      106.88      3.00 o 
   3   6   5       77.78       82.97      2.58 o 
   4   6   5      165.41      165.13      3.81 o 
   5   6   5      159.74      144.80      5.19 o 
   6   6   5      176.65      184.61      5.68 o 
   7   6   5       62.79       36.56      4.61 o 
   8   6   5       68.44       43.28      3.18 o 
   9   6   5      101.71      105.70      4.39 o 
  10   6   5      144.39      134.93      5.10 o 
  11   6   5        3.94        5.92      2.35 o 
  12   6   5        8.03        5.67      2.46 o 
  13   6   5        5.96        5.12      2.57 o 
  14   6   5        0.04        0.66      2.56 o 
  15   6   5       30.48       33.68      3.93 o 
  16   6   5        0.15       -1.61      2.79 o 
  17   6   5      246.52      302.65     33.51 o 
 -17   7   5        1.09       -1.86      7.44 o 
 -16   7   5      278.39      318.50     12.21 o 
 -15   7   5       68.41       63.64      5.61 o 
 -14   7   5       24.07       27.16      4.07 o 
 -13   7   5      162.05      176.07      5.90 o 
 -12   7   5       15.66       16.37      2.84 o 
 -11   7   5        1.89        3.51      2.35 o 
 -10   7   5       36.90       36.01      4.94 o 
  -9   7   5        0.16        1.45      1.66 o 
  -8   7   5      394.39      401.50      7.58 o 
  -7   7   5       92.78       98.40      3.44 o 
  -6   7   5      174.98      154.26      3.77 o 
  -5   7   5       18.12       17.31      1.79 o 
  -4   7   5        0.75        0.88      1.15 o 
  -3   7   5        0.48       -0.59      1.10 o 
  -2   7   5       58.05       56.03      2.88 o 
  -1   7   5      228.92      230.74      4.67 o 
   0   7   5      859.15      849.50     10.67 o 
   1   7   5       58.34       68.75      3.07 o 
   2   7   5       71.63       76.79      3.21 o 
   3   7   5        7.13        8.77      1.71 o 
   4   7   5       15.59       13.12      1.67 o 
   5   7   5       35.80       40.98      3.37 o 
   6   7   5        3.83        0.47      1.68 o 
   7   7   5        3.87        5.49      2.55 o 
   8   7   5       88.43       59.87      4.00 o 
   9   7   5      323.25      310.32      8.40 o 
  10   7   5        1.23        1.11      2.06 o 
  11   7   5        5.40        7.82      2.53 o 
  12   7   5        2.78        6.99      2.59 o 
  13   7   5       42.31       46.75      4.23 o 
  14   7   5       14.78       10.86      3.19 o 
  15   7   5       63.93       79.55      6.76 o 
  16   7   5      201.53      230.64      8.28 o 
 -15   8   5       17.28        4.85      4.24 o 
 -14   8   5       17.17       11.20      4.18 o 
 -13   8   5        2.15        1.39      2.57 o 
 -12   8   5       37.37       33.47      3.56 o 
 -11   8   5        2.90        2.86      3.07 o 
 -10   8   5        7.49        7.48      2.41 o 
  -9   8   5       65.41       67.18      4.17 o 
  -8   8   5        9.94       11.19      2.33 o 
  -7   8   5      143.76      135.18      4.50 o 
  -6   8   5      228.46      213.59      5.01 o 
  -5   8   5        2.45        2.17      1.60 o 
  -4   8   5       83.31       80.14      3.78 o 
  -3   8   5      291.33      273.10      5.92 o 
  -2   8   5      161.54      152.69      4.49 o 
  -1   8   5       77.32       66.33      3.34 o 
   0   8   5      194.70      185.70      4.58 o 
   1   8   5        3.54        5.51      1.56 o 
   2   8   5       48.60       44.03      2.77 o 
   3   8   5      118.27      117.67      3.69 o 
   4   8   5        0.77        2.54      1.51 o 
   5   8   5       99.30      101.92      4.43 o 
   6   8   5        4.65        6.43      3.18 o 
   7   8   5       32.36       36.30      3.57 o 
   8   8   5       44.98       42.22      3.82 o 
   9   8   5       13.74       11.51      2.52 o 
  10   8   5       64.53       55.22      4.39 o 
  11   8   5       37.56       35.95      3.79 o 
  12   8   5        8.93        9.76      2.94 o 
  13   8   5        1.68        1.91      2.93 o 
  14   8   5       77.71       94.95      7.33 o 
  15   8   5       92.65      110.44      6.50 o 
 -14   9   5        9.28       11.75      3.60 o 
 -13   9   5        0.76        3.08      2.94 o 
 -12   9   5        2.31        1.42      2.84 o 
 -11   9   5       21.89       21.85      3.25 o 
 -10   9   5        1.70        1.98      2.32 o 
  -9   9   5        0.18        3.09      2.28 o 
  -8   9   5       74.94       69.92      4.39 o 
  -7   9   5        0.10        1.03      1.89 o 
  -6   9   5      271.56      305.19      7.55 o 
  -5   9   5       13.46       13.10      2.48 o 
  -4   9   5      159.42      160.65      5.31 o 
  -3   9   5        7.81        8.80      2.04 o 
  -2   9   5      667.16      672.92     10.79 o 
  -1   9   5       54.24       45.64      4.25 o 
   0   9   5      169.86      155.13      5.95 o 
   1   9   5      246.61      233.16      5.42 o 
   2   9   5       67.43       69.58      3.59 o 
   3   9   5      338.68      316.02      5.93 o 
   4   9   5       95.85       85.80      3.89 o 
   5   9   5      294.13      270.75      7.18 o 
   6   9   5       16.21       19.80      3.14 o 
   7   9   5       11.02        8.01      2.90 o 
   8   9   5        1.81        2.25      3.16 o 
   9   9   5       24.72       21.84      5.10 o 
  10   9   5       60.57       57.61      5.65 o 
  11   9   5       13.34       17.35      4.25 o 
  12   9   5        3.19        0.60      3.39 o 
  13   9   5       18.62       25.95      4.05 o 
 -13  10   5        0.00       -1.69      4.53 o 
 -12  10   5       11.63       11.19      4.32 o 
 -11  10   5       16.11       16.14      3.30 o 
 -10  10   5       74.12       62.76      6.77 o 
  -9  10   5        3.37        4.72      2.63 o 
  -8  10   5       10.62       15.67      3.43 o 
  -7  10   5      106.79      104.03      4.70 o 
  -6  10   5        6.43       -2.24      2.24 o 
  -5  10   5       49.90       45.79      3.40 o 
  -4  10   5        6.47        7.14      2.44 o 
  -3  10   5        8.14        6.56      2.18 o 
  -2  10   5       21.01       26.32      2.82 o 
  -1  10   5       12.86       13.93      2.35 o 
   0  10   5       24.57       21.24      2.46 o 
   1  10   5       16.22       10.65      2.11 o 
   2  10   5       94.03       92.78      4.75 o 
   3  10   5      102.06      106.89      4.14 o 
   4  10   5      137.05      122.62      4.49 o 
   5  10   5      358.35      372.82      7.64 o 
   6  10   5        5.75        3.89      3.58 o 
   7  10   5       99.17      112.51      6.85 o 
   8  10   5        1.76        4.67      4.01 o 
   9  10   5       68.86       81.35      5.95 o 
  10  10   5        0.09       -2.77      3.51 o 
  11  10   5       15.70       27.63      4.66 o 
  12  10   5       17.70       20.63      4.49 o 
 -11  11   5      107.27      161.74     15.49 o 
 -10  11   5        0.88        0.25      3.86 o 
  -9  11   5       21.60       24.80      4.90 o 
  -8  11   5      272.31      305.15     11.15 o 
  -7  11   5        0.32        1.05      2.76 o 
  -6  11   5      147.40      168.07      6.74 o 
  -5  11   5       37.74       35.99      4.16 o 
  -4  11   5        2.59        3.55      2.59 o 
  -3  11   5       15.94       14.30      3.03 o 
  -2  11   5       17.76       17.34      2.78 o 
  -1  11   5        4.75       -0.76      2.15 o 
   0  11   5       82.27       93.11      4.71 o 
   1  11   5       54.22       52.54      3.48 o 
   2  11   5        5.77        6.20      2.28 o 
   3  11   5       63.26       59.76      4.12 o 
   4  11   5       49.26       49.26      4.57 o 
   5  11   5        2.45        3.49      2.62 o 
   6  11   5       15.38        8.94      3.28 o 
   7  11   5        1.23        1.97      2.97 o 
   8  11   5        0.00        2.86      3.81 o 
   9  11   5        0.61       -1.80      3.28 o 
  10  11   5       13.51       11.83      5.58 o 
  -8  12   5       46.73       49.04      5.97 o 
  -7  12   5      126.90      134.02      7.60 o 
  -6  12   5       33.01       31.27      4.46 o 
  -5  12   5        8.81        8.75      3.25 o 
  -4  12   5        1.79        2.23      2.62 o 
  -3  12   5      106.99      115.32      6.13 o 
  -2  12   5       61.36       67.46      5.02 o 
  -1  12   5       60.28       64.35      4.46 o 
   0  12   5       38.75       38.40      4.14 o 
   1  12   5        1.93        0.54      2.90 o 
   2  12   5        3.68        1.47      2.59 o 
   3  12   5        0.51        4.27      2.67 o 
   4  12   5       63.42       68.55      5.12 o 
   5  12   5       15.23       12.77      3.43 o 
   6  12   5        4.76        5.84      3.17 o 
   7  12   5       13.65       15.39      4.71 o 
  -3  13   5        7.31        2.64      3.38 o 
  -2  13   5       50.61       65.97      6.21 o 
  -1  13   5       11.67       10.21      4.02 o 
   0  13   5        5.81        3.81      3.28 o 
   1  13   5       29.81       28.92      4.33 o 
   2  13   5       15.09        6.60      3.40 o 
 -19   0   6       29.23       30.18      6.90 o 
 -18   0   6        9.45        8.59      5.02 o 
 -17   0   6       62.83       64.66     11.31 o 
 -16   0   6        0.02       -2.45      3.61 o 
 -15   0   6       68.62       83.67      6.86 o 
 -14   0   6      539.02      554.16     13.75 o 
 -13   0   6      997.20      940.77     21.38 o 
 -12   0   6     1458.38     1498.91     22.82 o 
 -11   0   6        6.82        6.69      2.02 o 
 -10   0   6       43.69       58.71      4.09 o 
  -9   0   6      222.45      255.79      7.27 o 
  -8   0   6      187.79      238.14     17.04 o 
  -7   0   6     8109.66     8669.90    149.89 o 
  -6   0   6     2428.97     2695.14     42.67 o 
  -5   0   6      407.73      454.49      7.86 o 
  -4   0   6     7517.17     7996.32    293.11 o 
  -3   0   6      441.75      531.92     11.22 o 
  -2   0   6     2316.07     2861.42     45.96 o 
  -1   0   6       39.18       33.72      5.42 o 
   0   0   6     1420.94     1739.16     53.60 o 
   1   0   6     2073.35     2661.34     87.53 o 
   2   0   6     4224.64     4742.10     87.63 o 
   3   0   6     2025.83     2234.71     34.18 o 
   4   0   6     2347.84     2648.10     48.86 o 
   5   0   6       50.03       56.39      3.07 o 
   6   0   6        0.56        0.51      1.30 o 
   7   0   6      104.86      116.88      4.84 o 
   8   0   6     1816.45     1815.54     34.62 o 
   9   0   6     1791.20     1638.26     31.88 o 
  10   0   6     1247.34     1239.07     35.94 o 
  15   0   6       52.53       39.30      6.09 o 
  16   0   6      116.35      100.39     13.63 o 
  17   0   6       61.46       66.62     12.08 o 
  18   0   6       31.43       21.38      5.87 o 
 -19   1   6        1.42        2.13      4.38 o 
 -18   1   6       32.52       37.94      5.58 o 
 -17   1   6       29.84       26.77      6.31 o 
 -16   1   6        3.95        3.51      2.49 o 
 -15   1   6       46.34       42.03      4.15 o 
 -14   1   6       59.32       51.38      3.76 o 
 -13   1   6        5.38        3.42      1.96 o 
 -12   1   6      256.92      250.12      6.34 o 
 -11   1   6      300.84      290.86      6.04 o 
 -10   1   6        0.68        1.44      1.27 o 
  -9   1   6       88.99       89.29      3.14 o 
  -8   1   6       25.48       39.44      2.28 o 
  -7   1   6      742.30      827.34     10.81 o 
  -6   1   6        6.86        7.19      1.59 o 
  -5   1   6      298.54      354.53      5.31 o 
  -4   1   6        5.80       16.08      1.18 o 
  -3   1   6      215.90      199.70      6.46 o 
  -2   1   6     1633.94     2029.30     25.81 o 
  -1   1   6      487.54      546.66      9.51 o 
   0   1   6     9045.55    10037.15    285.99 o 
   1   1   6       60.84       77.68      3.00 o 
   2   1   6       12.20        5.25      0.91 o 
   3   1   6     1107.64     1148.78     25.17 o 
   4   1   6      367.38      330.63      9.19 o 
   5   1   6      147.21      120.64      3.03 o 
   6   1   6      236.34      242.82      4.56 o 
   7   1   6      271.13      256.12      4.53 o 
   8   1   6      294.18      302.68      5.57 o 
   9   1   6      693.91      670.04      9.58 o 
  10   1   6      189.41      141.90      5.46 o 
  11   1   6       12.22        2.87      2.46 o 
  12   1   6      216.61      188.16     11.00 o 
  13   1   6       10.26        4.98      3.49 o 
  14   1   6       21.11       10.89      4.15 o 
  15   1   6       21.40       24.33      5.34 o 
  16   1   6      158.33      177.68      8.41 o 
  17   1   6       31.23       30.14      5.00 o 
  18   1   6        5.04        6.97      4.14 o 
 -19   2   6       69.33       74.88      9.35 o 
 -18   2   6        2.35        3.75      3.87 o 
 -17   2   6      495.94      523.69     13.11 o 
 -16   2   6      177.31      170.55     11.27 o 
 -15   2   6        3.37        5.27      3.05 o 
 -14   2   6        0.36       -1.88      2.27 o 
 -13   2   6      370.37      365.09     11.36 o 
 -12   2   6      611.92      604.26     10.78 o 
 -11   2   6       60.08       60.93      5.15 o 
 -10   2   6       60.19       55.70      3.28 o 
  -9   2   6        4.37        2.62      1.35 o 
  -8   2   6      310.69      315.57      5.70 o 
  -7   2   6      363.39      364.60      6.14 o 
  -6   2   6       25.59       25.31      1.42 o 
  -5   2   6        9.69       13.17      1.11 o 
  -4   2   6     2913.38     3254.86     28.13 o 
  -3   2   6      502.95      654.19      7.65 o 
  -2   2   6     1629.03     1770.61     24.26 o 
  -1   2   6     5022.96     5928.01     80.67 o 
   0   2   6      792.77      927.04     11.89 o 
   1   2   6       29.84       30.31      1.64 o 
   2   2   6        9.97       21.97      1.48 o 
   3   2   6     3077.98     3402.16     60.64 o 
   4   2   6        0.85        1.62      1.04 o 
   5   2   6     1505.86     1556.33     19.49 o 
   6   2   6       99.05      111.40      3.45 o 
   7   2   6      204.66      179.76      4.09 o 
   8   2   6      492.43      492.05      6.38 o 
   9   2   6       55.49       45.92      3.42 o 
  10   2   6       13.10        9.50      1.69 o 
  11   2   6       18.12       20.03      2.12 o 
  12   2   6      171.05      170.42      6.34 o 
  13   2   6      262.64      247.96      6.94 o 
  14   2   6      145.41      135.08      6.95 o 
  15   2   6       35.26       30.53      4.36 o 
  16   2   6       61.45       47.72      9.64 o 
  17   2   6        3.50        7.37      4.84 o 
  18   2   6       57.82       72.95      8.64 o 
 -19   3   6        1.38        7.86      3.85 o 
 -18   3   6       72.73       72.45      6.05 o 
 -17   3   6       78.87       68.19      6.61 o 
 -16   3   6       22.79       21.41      3.80 o 
 -15   3   6       18.60       13.35      3.22 o 
 -14   3   6       10.56        7.21      2.74 o 
 -13   3   6      813.15      768.06     15.05 o 
 -12   3   6      208.52      193.15      6.62 o 
 -11   3   6      134.84      128.59      5.26 o 
 -10   3   6      135.12      129.24      4.24 o 
  -9   3   6      329.59      324.52      7.04 o 
  -8   3   6     1634.00     1755.88     22.58 o 
  -7   3   6      348.74      385.13      6.65 o 
  -6   3   6      887.85      922.33     10.14 o 
  -5   3   6       17.94       25.16      1.80 o 
  -4   3   6      420.47      490.89      6.10 o 
  -3   3   6       99.52       96.96      2.75 o 
  -2   3   6       35.77       39.04      1.70 o 
  -1   3   6      896.32     1056.14     12.65 o 
   0   3   6      540.13      624.43      8.58 o 
   1   3   6       37.89       34.55      1.51 o 
   2   3   6      991.07     1045.13     13.37 o 
   3   3   6      161.07      205.75      6.10 o 
   4   3   6      277.03      310.70      6.42 o 
   5   3   6       46.45       41.07      1.87 o 
   6   3   6      143.01      147.87      3.06 o 
   7   3   6        0.95        2.20      1.00 o 
   8   3   6      315.98      312.60      5.49 o 
   9   3   6       44.08       44.28      2.41 o 
  10   3   6       11.93       10.30      1.62 o 
  11   3   6      407.06      399.14      7.62 o 
  12   3   6       63.61       63.52      3.56 o 
  13   3   6       17.82       19.30      2.69 o 
  14   3   6      431.14      469.65     12.77 o 
  15   3   6        0.17       -0.24      2.64 o 
  16   3   6      151.91      165.92      8.45 o 
  17   3   6       11.49       13.87      4.40 o 
  18   3   6        4.53        2.81      4.98 o 
 -18   4   6       21.33       12.53      5.87 o 
 -17   4   6       20.13       17.70      4.44 o 
 -16   4   6        0.04       -1.47      2.88 o 
 -15   4   6      212.60      219.26     10.91 o 
 -14   4   6       87.12       83.65      5.56 o 
 -13   4   6      150.10      144.92      6.15 o 
 -12   4   6        4.36        8.98      2.85 o 
 -11   4   6       79.65       67.41      4.56 o 
 -10   4   6      255.46      255.69      7.24 o 
  -9   4   6      303.62      312.73      8.31 o 
  -8   4   6        6.55        5.40      1.36 o 
  -7   4   6       77.02       94.64      2.54 o 
  -6   4   6        1.35        0.68      0.83 o 
  -5   4   6      833.10      888.64      9.87 o 
  -4   4   6      440.55      447.87      6.91 o 
  -3   4   6       33.72       33.83      1.61 o 
  -2   4   6        2.18        1.26      0.62 o 
  -1   4   6        2.02        1.45      0.79 o 
   0   4   6       69.36       91.88      2.63 o 
   1   4   6     1946.75     2055.38     24.17 o 
   2   4   6       53.53       56.09      2.17 o 
   3   4   6       67.48       52.23      2.36 o 
   4   4   6     1159.46     1158.44     14.06 o 
   5   4   6       14.38       18.91      1.48 o 
   6   4   6       96.08       87.88      2.51 o 
   7   4   6       93.40       81.08      2.56 o 
   8   4   6      179.98      163.89      4.01 o 
   9   4   6        4.89        1.46      1.32 o 
  10   4   6       23.64       13.30      2.02 o 
  11   4   6       46.59       43.39      3.36 o 
  12   4   6        1.64       -0.25      1.89 o 
  13   4   6       34.57       27.31      3.17 o 
  14   4   6       10.64        4.88      2.54 o 
  15   4   6      149.97      142.73      5.48 o 
  16   4   6       12.75       10.95      3.00 o 
  17   4   6        5.05        2.17      3.14 o 
 -18   5   6       68.44       78.76      9.04 o 
 -17   5   6       70.54       90.71      7.62 o 
 -16   5   6       35.60       31.32      5.99 o 
 -15   5   6       12.75       12.38      4.29 o 
 -14   5   6      143.83      135.71      7.39 o 
 -13   5   6      109.44      105.26      6.44 o 
 -12   5   6       57.72       50.75      4.36 o 
 -11   5   6       53.66       55.62      5.38 o 
 -10   5   6      284.37      289.38      6.51 o 
  -9   5   6       37.55       36.66      2.61 o 
  -8   5   6      745.21      766.40     12.41 o 
  -7   5   6      578.41      586.85      7.72 o 
  -6   5   6      803.99      804.35      9.56 o 
  -5   5   6      128.06      170.81      3.97 o 
  -4   5   6       10.03       12.94      1.32 o 
  -3   5   6      121.92      128.90      2.95 o 
  -2   5   6       73.74       62.96      2.63 o 
  -1   5   6        0.10        0.33      0.80 o 
   0   5   6      724.64      728.49      9.55 o 
   1   5   6      322.38      330.47      5.60 o 
   2   5   6      298.69      300.41      4.92 o 
   3   5   6        5.04       10.55      1.43 o 
   4   5   6      392.11      390.52      6.16 o 
   5   5   6        0.02        0.72      1.07 o 
   6   5   6       37.70       26.96      2.78 o 
   7   5   6      952.12      900.18     10.57 o 
   8   5   6       55.00       63.22      4.34 o 
   9   5   6        1.50       -0.27      1.67 o 
  10   5   6       90.81       82.65      4.27 o 
  11   5   6       26.43       26.67      2.95 o 
  12   5   6        0.08        1.35      2.05 o 
  13   5   6      234.69      246.20      8.20 o 
  14   5   6       84.71       88.92      5.79 o 
  15   5   6       42.62       52.02      7.00 o 
  16   5   6        6.30        6.76      3.04 o 
  17   5   6       95.08      105.06      6.27 o 
 -17   6   6      204.69      212.79     14.88 o 
 -16   6   6        7.92        6.22      3.71 o 
 -15   6   6        5.03        7.83      3.95 o 
 -14   6   6       99.88       85.38      7.11 o 
 -13   6   6       22.51       19.39      3.08 o 
 -12   6   6       11.29       12.08      3.33 o 
 -11   6   6        3.45        1.85      1.85 o 
 -10   6   6       24.30       22.57      2.23 o 
  -9   6   6      218.50      219.32      5.42 o 
  -8   6   6      196.85      185.80      4.81 o 
  -7   6   6      269.95      264.14      5.61 o 
  -6   6   6      280.14      293.29      7.33 o 
  -5   6   6     1416.26     1403.25     16.08 o 
  -4   6   6     1944.22     1841.35     18.53 o 
  -3   6   6       18.43       19.45      2.08 o 
  -2   6   6      202.00      175.32      3.87 o 
  -1   6   6       10.19        6.12      1.20 o 
   0   6   6       11.28       12.16      1.49 o 
   1   6   6      380.43      379.00      6.36 o 
   2   6   6       14.00       15.68      1.52 o 
   3   6   6      265.88      258.96      4.77 o 
   4   6   6      302.57      287.07      7.88 o 
   5   6   6       28.69       31.93      2.94 o 
   6   6   6     1584.64     1463.30     21.81 o 
   7   6   6      740.32      680.96     11.35 o 
   8   6   6        1.72        0.27      1.62 o 
   9   6   6       11.61       10.52      2.26 o 
  10   6   6       89.23       84.82      4.80 o 
  11   6   6        0.23        3.73      2.29 o 
  12   6   6       46.17       39.86      3.75 o 
  13   6   6       88.81       94.45      5.32 o 
  14   6   6       74.25       68.66      4.89 o 
  15   6   6       47.42       52.52      4.85 o 
  16   6   6       89.85      100.38      6.15 o 
 -16   7   6      158.92      188.73     14.45 o 
 -15   7   6        2.95        5.23      3.56 o 
 -14   7   6       70.29       78.10      5.92 o 
 -13   7   6        4.33        1.44      2.25 o 
 -12   7   6       57.52       59.71      3.88 o 
 -11   7   6        2.30        2.75      2.08 o 
 -10   7   6      157.67      154.24      7.85 o 
  -9   7   6       89.57       91.67      3.97 o 
  -8   7   6        0.08       -0.33      1.54 o 
  -7   7   6      128.51      131.11      4.21 o 
  -6   7   6      196.34      183.61      5.30 o 
  -5   7   6       50.80       49.45      2.88 o 
  -4   7   6      443.80      388.91      7.69 o 
  -3   7   6       63.80       62.19      2.78 o 
  -2   7   6      539.97      497.11      8.06 o 
  -1   7   6      290.41      271.79      5.20 o 
   0   7   6      444.91      407.32      7.13 o 
   1   7   6       31.31       26.64      2.12 o 
   2   7   6       75.82       66.78      3.01 o 
   3   7   6       27.57       22.22      2.06 o 
   4   7   6       41.11       42.30      2.68 o 
   5   7   6      492.29      522.12     10.58 o 
   6   7   6      215.66      196.43      6.25 o 
   7   7   6       87.73       74.90      4.33 o 
   8   7   6      145.98      135.96      4.98 o 
   9   7   6       32.13       31.84      3.18 o 
  10   7   6       39.13       37.68      5.60 o 
  11   7   6      108.21      106.91      6.91 o 
  12   7   6      534.54      557.20     12.54 o 
  13   7   6       27.97       29.71      3.69 o 
  14   7   6       70.79       73.45      6.94 o 
  15   7   6        6.78        6.88      3.46 o 
 -15   8   6       33.34       20.91      7.85 o 
 -14   8   6        1.42        0.07      3.13 o 
 -13   8   6       43.62       44.10      4.28 o 
 -12   8   6       30.00       26.63      4.77 o 
 -11   8   6       64.53       76.68      7.48 o 
 -10   8   6      359.15      372.31      9.51 o 
  -9   8   6       11.33        6.39      2.46 o 
  -8   8   6        9.16        8.24      2.23 o 
  -7   8   6       20.09       20.75      2.93 o 
  -6   8   6       74.51       72.21      4.01 o 
  -5   8   6        6.43        6.03      1.93 o 
  -4   8   6      363.18      358.82      8.72 o 
  -3   8   6      114.02       93.92      3.73 o 
  -2   8   6       15.88       16.73      2.12 o 
  -1   8   6      125.49      125.29      4.16 o 
   0   8   6       22.52       16.89      2.07 o 
   1   8   6       90.49      102.84      3.53 o 
   2   8   6       61.50       51.04      3.37 o 
   3   8   6      315.86      294.56      6.27 o 
   4   8   6      159.26      154.47      4.66 o 
   5   8   6       18.43        9.55      4.03 o 
   6   8   6       70.18       57.77      4.24 o 
   7   8   6      101.15       98.36      7.38 o 
   8   8   6       53.10       51.42      5.81 o 
   9   8   6       60.64       58.12      4.14 o 
  10   8   6      204.20      212.14      6.96 o 
  11   8   6      353.95      412.51      9.90 o 
  12   8   6        2.02        0.55      2.67 o 
  13   8   6      181.35      209.81      7.63 o 
  14   8   6      241.53      275.94      8.82 o 
 -14   9   6        1.35        0.42      3.31 o 
 -13   9   6        7.27       11.63      3.11 o 
 -12   9   6       55.01       60.92      5.05 o 
 -11   9   6       24.39       28.92      3.53 o 
 -10   9   6       22.02       13.94      3.47 o 
  -9   9   6      145.86      153.74      6.73 o 
  -8   9   6       31.52       33.75      3.88 o 
  -7   9   6      125.17      125.36      5.81 o 
  -6   9   6       92.56       90.02      4.64 o 
  -5   9   6      136.97      132.89      5.74 o 
  -4   9   6      193.93      187.95      6.67 o 
  -3   9   6        0.43        1.98      1.77 o 
  -2   9   6       12.64       13.51      2.24 o 
  -1   9   6       58.43       60.32      3.54 o 
   0   9   6       52.12       44.67      3.23 o 
   1   9   6       15.77       16.85      2.29 o 
   2   9   6       72.91       63.05      3.32 o 
   3   9   6       20.28       13.56      2.46 o 
   4   9   6      170.03      161.23      5.02 o 
   5   9   6       17.30        9.31      2.53 o 
   6   9   6        4.00        8.51      3.09 o 
   7   9   6       26.45       22.38      3.93 o 
   8   9   6       83.71       76.40      6.13 o 
   9   9   6       46.03       42.20      4.44 o 
  10   9   6        6.44        9.33      2.92 o 
  11   9   6        0.10        1.45      2.85 o 
  12   9   6      121.58      138.57      6.68 o 
  13   9   6       48.47       46.17      4.78 o 
 -12  10   6        5.25        8.70      3.59 o 
 -11  10   6       12.28       13.07      3.12 o 
 -10  10   6        7.68        7.27      3.32 o 
  -9  10   6      241.07      255.40      9.83 o 
  -8  10   6        0.60        2.58      2.73 o 
  -7  10   6        1.29        1.79      4.76 o 
  -6  10   6        6.23        8.15      2.65 o 
  -5  10   6       15.25       10.42      3.17 o 
  -4  10   6        6.20        8.09      2.83 o 
  -3  10   6      135.89      133.60      4.92 o 
  -2  10   6        2.58        4.11      2.12 o 
  -1  10   6       58.20       63.06      3.86 o 
   0  10   6        3.24        4.12      2.03 o 
   1  10   6       85.69       76.77      4.22 o 
   2  10   6       20.49       18.65      2.45 o 
   3  10   6       29.36       28.11      3.03 o 
   4  10   6       76.17       73.88      4.09 o 
   5  10   6        3.21        4.81      2.86 o 
   6  10   6        0.53        0.82      2.85 o 
   7  10   6       12.85        9.52      3.63 o 
   8  10   6        4.90        1.57      3.22 o 
   9  10   6       16.85       16.05      3.69 o 
  10  10   6       55.03       62.42      6.37 o 
  11  10   6      116.02      142.60      7.80 o 
 -10  11   6        1.18       -3.83      3.83 o 
  -9  11   6        1.44        0.13      3.86 o 
  -8  11   6       43.33       32.69      6.17 o 
  -7  11   6       72.80       72.25      5.66 o 
  -6  11   6       26.30       27.80      3.87 o 
  -5  11   6       10.26        8.93      3.23 o 
  -4  11   6       70.00       75.87      5.64 o 
  -3  11   6       19.76       19.16      3.16 o 
  -2  11   6       72.27       67.53      4.29 o 
  -1  11   6       84.67       95.44      5.41 o 
   0  11   6        2.88        6.20      2.38 o 
   1  11   6       26.75       28.93      3.25 o 
   2  11   6       28.78       31.19      3.27 o 
   3  11   6      258.32      280.67      7.59 o 
   4  11   6        0.17       -1.22      2.40 o 
   5  11   6        1.77       -0.14      3.07 o 
   6  11   6       14.51       17.67      3.36 o 
   7  11   6       23.03       19.98      4.57 o 
   8  11   6        3.88        2.55      3.90 o 
   9  11   6       52.43       44.97      8.27 o 
  -7  12   6        0.27       -1.98      3.45 o 
  -6  12   6       27.59       30.00      5.96 o 
  -5  12   6       11.27       16.73      3.58 o 
  -4  12   6       32.54       33.38      4.63 o 
  -3  12   6        1.96        2.11      3.03 o 
  -2  12   6      114.03      125.76      7.64 o 
  -1  12   6        5.61        5.03      2.66 o 
   0  12   6        1.14       -0.17      2.49 o 
   1  12   6       21.99       22.31      3.30 o 
   2  12   6       18.11       18.41      3.64 o 
   3  12   6      139.24      158.56      6.84 o 
   4  12   6       34.04       32.45      3.75 o 
   5  12   6       37.79       35.48      4.34 o 
   6  12   6       79.52       84.63     10.75 o 
   7  12   6        1.14        4.10      5.02 o 
   0  13   6       13.20       13.94      8.06 o 
 -19   1   7       77.31       86.34      6.92 o 
 -18   1   7        6.80        4.39      3.48 o 
 -17   1   7      197.81      192.93      7.01 o 
 -16   1   7        7.09        3.93      2.64 o 
 -15   1   7       15.27       14.27      3.16 o 
 -14   1   7       55.78       60.85      4.01 o 
 -13   1   7      446.60      435.18      9.42 o 
 -12   1   7        0.49        0.93      1.57 o 
 -11   1   7      711.32      685.01     11.81 o 
 -10   1   7       13.04        9.81      1.64 o 
  -9   1   7      221.09      210.50      4.47 o 
  -8   1   7       40.15       37.19      2.11 o 
  -7   1   7       18.81       16.27      1.39 o 
  -6   1   7     1032.42     1077.93     14.47 o 
  -5   1   7      743.45      805.21     10.18 o 
  -4   1   7      504.55      630.56      7.85 o 
  -3   1   7      190.06      196.33      3.29 o 
  -2   1   7        5.12        5.16      1.00 o 
  -1   1   7      564.13      629.99      8.73 o 
   0   1   7      146.07      175.18      4.32 o 
   1   1   7      242.43      280.14      4.44 o 
   2   1   7        1.47        4.06      0.89 o 
   3   1   7      557.11      632.49      9.15 o 
   4   1   7       15.39       24.01      1.66 o 
   5   1   7       15.95        7.42      1.16 o 
   6   1   7        0.95        1.55      1.03 o 
   7   1   7      251.92      235.31      4.46 o 
   8   1   7      145.99      148.17      3.63 o 
   9   1   7       29.35       28.06      2.38 o 
  10   1   7      100.34       68.86      7.54 o 
  11   1   7     1389.81     1361.19     28.59 o 
  12   1   7      997.23      958.66     35.32 o 
  13   1   7      162.35      151.82      8.95 o 
  14   1   7        9.92       13.39      4.27 o 
  15   1   7        2.89        5.65      4.23 o 
  16   1   7        9.92       13.82      5.02 o 
  17   1   7       55.29       62.10      6.51 o 
  18   1   7       35.11       51.74     10.95 o 
 -19   2   7       34.59       32.64      5.74 o 
 -18   2   7       33.82       38.19      4.37 o 
 -17   2   7        7.07        7.79      3.07 o 
 -16   2   7       75.94       72.86      5.67 o 
 -15   2   7       65.80       68.16      4.56 o 
 -14   2   7      684.97      717.32     14.68 o 
 -13   2   7        0.51       -1.07      2.09 o 
 -12   2   7        2.60        1.82      1.93 o 
 -11   2   7      315.22      306.92      7.87 o 
 -10   2   7      196.32      204.88      6.09 o 
  -9   2   7       46.98       44.04      3.00 o 
  -8   2   7       12.27        5.67      1.54 o 
  -7   2   7     1440.08     1527.39     15.46 o 
  -6   2   7      897.85      960.22     11.20 o 
  -5   2   7       66.58       91.30      2.17 o 
  -4   2   7      133.03      152.37      2.78 o 
  -3   2   7      115.91      128.65      2.68 o 
  -2   2   7     4657.05     5331.67     54.26 o 
  -1   2   7     1315.12     1511.45     23.94 o 
   0   2   7     1243.19     1331.10     17.81 o 
   1   2   7     1463.47     1659.95     22.64 o 
   2   2   7        0.74       -0.44      0.84 o 
   3   2   7        6.80       16.25      1.39 o 
   4   2   7      112.08      114.63      3.32 o 
   5   2   7      248.59      270.95      5.50 o 
   6   2   7      449.42      407.05      6.68 o 
   7   2   7     1096.54     1076.97     12.61 o 
   8   2   7        0.99        1.07      1.05 o 
   9   2   7       58.67       57.00      2.67 o 
  10   2   7       35.18       29.90      2.56 o 
  11   2   7       60.59       59.29      4.11 o 
  12   2   7       16.53       14.47      4.08 o 
  13   2   7       13.92       10.89      3.26 o 
  14   2   7       17.98       13.24      3.52 o 
  15   2   7       32.09       38.27      4.93 o 
  16   2   7       31.93       28.95      4.80 o 
  17   2   7       35.03       35.72      5.31 o 
  18   2   7       52.76       66.65      8.63 o 
 -19   3   7       13.16       11.50      6.35 o 
 -18   3   7       11.44       11.28      3.78 o 
 -17   3   7       36.58       33.89      4.45 o 
 -16   3   7        2.74        5.72      3.40 o 
 -15   3   7       51.37       61.74      5.88 o 
 -14   3   7        2.06        7.16      3.50 o 
 -13   3   7        6.80        6.93      3.63 o 
 -12   3   7      100.20       92.90     12.55 o 
 -11   3   7      264.02      262.72      8.76 o 
 -10   3   7      368.99      399.69     10.60 o 
  -9   3   7        1.16        2.51      1.68 o 
  -8   3   7       57.74       57.53      2.26 o 
  -7   3   7        1.30        0.04      0.92 o 
  -6   3   7      552.16      557.32      6.41 o 
  -5   3   7      121.00      151.33      2.97 o 
  -4   3   7     1057.77     1218.73     13.35 o 
  -3   3   7      804.34      957.81     10.81 o 
  -2   3   7       52.26       47.41      1.81 o 
  -1   3   7     1042.30     1192.43     13.13 o 
   0   3   7      315.86      308.10      4.78 o 
   1   3   7      193.30      183.65      3.96 o 
   2   3   7      143.95      148.27      4.37 o 
   3   3   7      408.42      401.00      7.96 o 
   4   3   7       35.24       23.74      1.50 o 
   5   3   7        5.61        4.82      1.05 o 
   6   3   7       53.18       62.81      2.61 o 
   7   3   7      758.98      720.95      8.93 o 
   8   3   7      245.43      255.98      5.03 o 
   9   3   7      434.01      425.30      9.57 o 
  10   3   7      544.08      549.76      8.37 o 
  11   3   7      209.18      222.46      7.27 o 
  12   3   7       38.21       27.42      2.74 o 
  13   3   7       39.91       30.74      3.23 o 
  14   3   7      150.12      152.94      5.95 o 
  15   3   7        1.80        3.89      3.37 o 
  16   3   7       56.44       60.55      6.11 o 
  17   3   7        3.55        0.29      3.56 o 
 -18   4   7       19.29       19.52      5.06 o 
 -17   4   7      156.93      166.70      9.12 o 
 -16   4   7       41.06       38.59      7.56 o 
 -15   4   7       31.27       28.15      8.63 o 
 -14   4   7       35.16       30.87      4.35 o 
 -13   4   7        1.57        1.05      2.74 o 
 -12   4   7       20.98       19.39      3.91 o 
 -11   4   7        5.61        3.82      3.70 o 
 -10   4   7      113.55      112.58      6.53 o 
  -9   4   7      187.09      194.65      5.32 o 
  -8   4   7      539.57      526.70      7.09 o 
  -7   4   7        5.29        6.76      1.06 o 
  -6   4   7     1313.37     1304.77     13.01 o 
  -5   4   7        0.85        2.15      1.06 o 
  -4   4   7      691.58      749.35      8.77 o 
  -3   4   7      162.26      152.24      2.90 o 
  -2   4   7      208.08      213.15      4.93 o 
  -1   4   7      142.13      138.87      3.09 o 
   0   4   7      337.17      349.81      6.14 o 
   1   4   7     1458.96     1521.38     15.90 o 
   2   4   7      616.59      664.32      9.01 o 
   3   4   7       25.41       32.03      1.86 o 
   4   4   7      263.37      230.73      5.23 o 
   5   4   7       18.78       21.05      1.51 o 
   6   4   7     1246.50     1161.99     12.03 o 
   7   4   7      183.99      180.18      4.80 o 
   8   4   7     1300.60     1273.17     15.95 o 
   9   4   7      420.62      370.33      6.55 o 
  10   4   7        4.34        5.26      1.79 o 
  11   4   7       11.96       12.53      2.14 o 
  12   4   7        0.98        2.89      3.70 o 
  13   4   7        4.90        3.12      2.34 o 
  14   4   7      171.56      164.09      7.24 o 
  15   4   7        2.71        2.18      2.68 o 
  16   4   7       24.69       29.43      4.00 o 
  17   4   7       13.36       10.99      3.78 o 
 -18   5   7       68.82       68.79     12.70 o 
 -17   5   7       28.78       38.48      5.79 o 
 -16   5   7       18.55       13.16      4.34 o 
 -15   5   7        0.83        2.24      3.34 o 
 -14   5   7        0.45        1.03      3.22 o 
 -13   5   7      232.21      241.03      8.04 o 
 -12   5   7        0.26        0.92      2.30 o 
 -11   5   7      449.85      440.07     10.41 o 
 -10   5   7      455.70      447.17      8.66 o 
  -9   5   7      323.67      307.61      6.33 o 
  -8   5   7      161.11      149.07      4.21 o 
  -7   5   7     1798.76     1770.75     18.82 o 
  -6   5   7      171.17      142.31      3.48 o 
  -5   5   7     2019.16     1960.20     19.67 o 
  -4   5   7       37.99       28.20      1.76 o 
  -3   5   7        0.00        1.79      0.92 o 
  -2   5   7        0.02        1.38      0.91 o 
  -1   5   7      168.89      169.90      3.75 o 
   0   5   7      822.27      773.51      9.39 o 
   1   5   7      253.65      235.32      4.71 o 
   2   5   7        9.92        8.92      1.34 o 
   3   5   7        7.81        8.93      1.33 o 
   4   5   7       69.05       63.73      2.74 o 
   5   5   7     1465.74     1449.37     17.39 o 
   6   5   7      349.96      345.20      6.82 o 
   7   5   7      577.98      568.39      7.84 o 
   8   5   7      331.43      347.74     10.37 o 
   9   5   7     1263.67     1239.04     17.02 o 
  10   5   7      129.70      124.36      5.24 o 
  11   5   7      129.32      114.19      5.25 o 
  12   5   7       20.07       25.86      3.14 o 
  13   5   7      151.34      154.65      6.05 o 
  14   5   7        2.23       -0.59      2.43 o 
  15   5   7       12.42       11.04      3.12 o 
  16   5   7        0.56        1.76      2.87 o 
 -17   6   7       42.13       43.35      5.36 o 
 -16   6   7      101.50      107.48     13.41 o 
 -15   6   7        1.04       -2.67      2.95 o 
 -14   6   7        4.20       -2.37      3.10 o 
 -13   6   7       66.90       65.68      4.50 o 
 -12   6   7       28.95       26.37      3.05 o 
 -11   6   7      125.20      115.73      4.06 o 
 -10   6   7      329.21      334.11      7.64 o 
  -9   6   7       24.77       27.95      2.67 o 
  -8   6   7       39.56       38.77      2.71 o 
  -7   6   7      451.21      442.37      8.90 o 
  -6   6   7      265.78      242.38      7.15 o 
  -5   6   7        0.00       -1.08      1.55 o 
  -4   6   7      287.28      298.20      5.16 o 
  -3   6   7      116.19      121.89      3.46 o 
  -2   6   7        0.04       -0.35      1.02 o 
  -1   6   7       80.93       75.17      2.82 o 
   0   6   7      120.33      109.91      4.41 o 
   1   6   7      192.69      172.98      4.72 o 
   2   6   7      105.15       99.86      3.29 o 
   3   6   7      410.57      409.26      8.86 o 
   4   6   7     1445.23     1408.42     20.76 o 
   5   6   7       39.76       25.47      2.71 o 
   6   6   7      266.70      264.76      6.25 o 
   7   6   7      185.92      155.31      4.55 o 
   8   6   7      353.48      353.75      7.97 o 
   9   6   7      162.52      159.65      5.50 o 
  10   6   7       39.83       34.29      3.29 o 
  11   6   7        2.71        0.80      2.29 o 
  12   6   7        1.80       -1.32      2.28 o 
  13   6   7       18.45       16.19      3.16 o 
  14   6   7      128.07      150.32      6.52 o 
  15   6   7        0.42        2.14      2.98 o 
  16   6   7       34.15       50.78      6.78 o 
 -16   7   7       36.55       30.56      4.26 o 
 -15   7   7       62.88       75.64      5.98 o 
 -14   7   7      103.05      120.04      7.63 o 
 -13   7   7      175.09      196.54      7.64 o 
 -12   7   7       32.84       31.44      3.70 o 
 -11   7   7       45.73       44.83      3.64 o 
 -10   7   7       50.34       60.85      4.42 o 
  -9   7   7      170.18      180.23      5.85 o 
  -8   7   7      476.36      468.79      8.48 o 
  -7   7   7      144.50      143.22      6.13 o 
  -6   7   7       34.82       22.15      3.18 o 
  -5   7   7        9.01       12.34      2.09 o 
  -4   7   7       29.62       22.60      2.18 o 
  -3   7   7       60.32       62.51      3.44 o 
  -2   7   7       84.03       73.18      4.00 o 
  -1   7   7      255.39      240.61      5.91 o 
   0   7   7       22.59       28.18      2.77 o 
   1   7   7       94.86       96.81      5.59 o 
   2   7   7      249.92      217.77      6.34 o 
   3   7   7      588.63      580.25      9.80 o 
   4   7   7       74.85       74.91      4.16 o 
   5   7   7      473.83      423.29      9.37 o 
   6   7   7        2.99        4.32      2.08 o 
   7   7   7       92.26       98.28      4.90 o 
   8   7   7       52.22       50.67      3.69 o 
   9   7   7        0.26        1.67      2.11 o 
  10   7   7       87.53       93.59      5.00 o 
  11   7   7        0.01        1.22      2.32 o 
  12   7   7       68.23       75.51      5.08 o 
  13   7   7        0.91        1.10      2.74 o 
  14   7   7       33.27       27.28      4.09 o 
  15   7   7       38.18       51.43      4.99 o 
 -15   8   7        0.88        0.22      3.80 o 
 -14   8   7        0.02        3.16      3.39 o 
 -13   8   7        4.87        7.23      2.92 o 
 -12   8   7      100.29      116.60      5.12 o 
 -11   8   7       13.26       10.40      2.70 o 
 -10   8   7      141.67      135.70      4.95 o 
  -9   8   7       67.92       74.34      4.78 o 
  -8   8   7        8.33        6.25      2.27 o 
  -7   8   7       15.18       16.98      2.60 o 
  -6   8   7       21.72       17.91      2.55 o 
  -5   8   7      111.60       93.75      4.20 o 
  -4   8   7       31.31       31.45      2.90 o 
  -3   8   7       35.34       40.88      4.74 o 
  -2   8   7      432.27      377.54      7.31 o 
  -1   8   7       62.92       65.51      3.48 o 
   0   8   7      111.65      100.75      4.48 o 
   1   8   7       39.38       43.17      3.51 o 
   2   8   7       84.82       84.60      5.86 o 
   3   8   7        8.78        7.29      2.01 o 
   4   8   7       77.71       86.20      4.57 o 
   5   8   7        0.23       -1.70      1.91 o 
   6   8   7        9.88        5.16      2.32 o 
   7   8   7      128.61      138.01      7.56 o 
   8   8   7       17.26       15.20      2.74 o 
   9   8   7      172.52      172.83      6.23 o 
  10   8   7       16.98       17.23      3.24 o 
  11   8   7       75.85       81.92      8.72 o 
  12   8   7        1.97       -0.16      2.81 o 
  13   8   7        0.01        3.39      3.02 o 
  14   8   7       50.30       61.74      5.18 o 
 -14   9   7        1.64        2.26      6.51 o 
 -13   9   7       61.24       63.85      5.55 o 
 -12   9   7        4.18        2.76      3.01 o 
 -11   9   7        7.38        6.84      2.82 o 
 -10   9   7      133.03      146.74      7.63 o 
  -9   9   7       54.92       58.94      4.95 o 
  -8   9   7      190.66      200.95      7.39 o 
  -7   9   7       31.30       30.88      4.04 o 
  -6   9   7       22.47       22.53      3.47 o 
  -5   9   7       72.54       67.83      6.40 o 
  -4   9   7      113.34      112.34      5.41 o 
  -3   9   7       13.33       13.21      2.84 o 
  -2   9   7       25.04       21.67      2.75 o 
  -1   9   7      132.43      129.41      4.54 o 
   0   9   7      130.69      118.13      4.49 o 
   1   9   7      205.12      200.02      5.57 o 
   2   9   7        3.05        2.72      1.95 o 
   3   9   7        0.52        2.77      2.41 o 
   4   9   7      234.93      230.63      7.32 o 
   5   9   7       23.66       20.27      5.14 o 
   6   9   7        2.19       -0.14      2.72 o 
   7   9   7       56.79       37.49      7.01 o 
   8   9   7       51.31       55.60      4.75 o 
   9   9   7        4.28        3.37      2.60 o 
  10   9   7       31.31       34.33      3.97 o 
  11   9   7      178.34      190.77      8.35 o 
  12   9   7       57.65       53.84      4.93 o 
  13   9   7       77.40       89.86     13.94 o 
 -12  10   7       29.08       26.90      5.05 o 
 -11  10   7        3.78        3.69      3.26 o 
 -10  10   7       17.29       13.52      3.57 o 
  -9  10   7      133.56      142.90     14.08 o 
  -8  10   7        0.90        3.85      2.98 o 
  -7  10   7        0.20       -2.56      2.56 o 
  -6  10   7        1.94        6.11      2.96 o 
  -5  10   7       22.55       24.59      3.70 o 
  -4  10   7      139.03      124.82      6.24 o 
  -3  10   7       25.68       21.36      3.47 o 
  -2  10   7       55.83       44.73      3.43 o 
  -1  10   7        0.32       -1.99      1.99 o 
   0  10   7       25.57       28.76      3.89 o 
   1  10   7       11.78       12.66      2.55 o 
   2  10   7       60.37       50.45      3.72 o 
   3  10   7        0.00        1.43      2.15 o 
   4  10   7        0.15        0.17      2.35 o 
   5  10   7        6.51        8.24      4.96 o 
   6  10   7        1.69        2.86      3.22 o 
   7  10   7       76.95       84.24      6.74 o 
   8  10   7        3.45        7.90      3.81 o 
   9  10   7        4.91       10.47      3.67 o 
  10  10   7        6.70        8.36      4.20 o 
  11  10   7        3.78        2.19      4.44 o 
 -10  11   7       18.04       10.32      5.42 o 
  -9  11   7        4.17        1.56      3.58 o 
  -8  11   7       25.14       30.20      4.36 o 
  -7  11   7       25.19       15.16      3.74 o 
  -6  11   7       56.19       60.35      5.45 o 
  -5  11   7       45.85       38.63      4.44 o 
  -4  11   7       15.21       13.72      3.61 o 
  -3  11   7       58.94       57.73      5.15 o 
  -2  11   7        8.96        7.28      2.53 o 
  -1  11   7      127.69      144.05      5.53 o 
   0  11   7       16.18       11.81      2.75 o 
   1  11   7      148.99      146.50      5.50 o 
   2  11   7        0.13        5.89      2.56 o 
   3  11   7       98.49       91.66      4.99 o 
   4  11   7       56.45       71.47      6.89 o 
   5  11   7        1.88        5.35      3.24 o 
   6  11   7      269.73      285.65      9.91 o 
   7  11   7       12.81       17.45      5.65 o 
   8  11   7        0.29       -2.52      3.60 o 
   9  11   7      106.53      125.70      9.66 o 
  -7  12   7       29.87       14.26      5.87 o 
  -6  12   7       19.10       24.60      4.60 o 
  -5  12   7        5.77        6.83      3.45 o 
  -4  12   7       11.83       14.50      3.95 o 
  -3  12   7        1.18        4.32      3.43 o 
  -2  12   7        0.39        0.32      2.92 o 
  -1  12   7       26.43       23.73      3.45 o 
   0  12   7        0.08        0.05      2.65 o 
   1  12   7        6.70        2.51      2.75 o 
   2  12   7       93.67       91.67      7.71 o 
   3  12   7       69.71       76.46      5.74 o 
   4  12   7       38.55       43.24      5.90 o 
   5  12   7       76.48       84.79      6.58 o 
   6  12   7        5.80       13.54      5.56 o 
 -19   0   8       29.02       33.27      7.45 o 
 -18   0   8       16.18        6.87      5.20 o 
 -17   0   8      256.84      275.60     13.36 o 
 -16   0   8      231.39      231.18     13.23 o 
 -15   0   8       48.44       43.89      5.00 o 
 -14   0   8       38.98       31.40      4.26 o 
 -13   0   8       69.37       73.39      5.53 o 
 -12   0   8        8.24       10.54      3.14 o 
 -11   0   8      254.64      275.07     11.01 o 
 -10   0   8        5.43        8.03      2.26 o 
  -9   0   8      266.70      295.99      9.18 o 
  -8   0   8      888.42     1007.61     18.17 o 
  -7   0   8      673.13      675.65     14.05 o 
  -6   0   8      241.67      262.93      7.36 o 
  -5   0   8     1867.24     2037.65     26.19 o 
  -4   0   8      540.28      668.06     10.32 o 
  -3   0   8       25.10       40.78      2.63 o 
  -2   0   8      296.79      332.91      6.59 o 
  -1   0   8     3129.95     3625.93     59.24 o 
   0   0   8     1533.27     1871.54     38.06 o 
   1   0   8      953.41     1163.08     19.69 o 
   2   0   8     3173.15     3657.22     42.18 o 
   3   0   8      404.35      449.11      7.23 o 
   4   0   8       92.60      111.18     11.38 o 
   5   0   8      698.87      788.66     14.72 o 
   6   0   8     3496.59     3520.24     50.98 o 
   7   0   8        0.71        1.99      1.77 o 
   8   0   8       43.23       73.11      6.65 o 
   9   0   8     2411.12     2289.63     57.01 o 
  10   0   8      273.97      216.62      8.76 o 
  15   0   8      259.35      290.02     19.83 o 
  16   0   8      156.52      173.86     19.83 o 
  17   0   8       59.58       76.66     25.72 o 
  18   0   8       86.72       80.56     13.63 o 
 -19   1   8       11.55       12.73      4.25 o 
 -18   1   8       23.34       25.06      3.99 o 
 -17   1   8        0.20       -2.62      2.62 o 
 -16   1   8       36.00       38.16      4.93 o 
 -15   1   8      505.55      500.85      9.65 o 
 -14   1   8        1.67        4.70      2.00 o 
 -13   1   8       26.61       24.34      2.58 o 
 -12   1   8      195.03      201.90      5.30 o 
 -11   1   8       21.73       15.68      2.12 o 
 -10   1   8       47.30       46.19      2.77 o 
  -9   1   8       53.92       41.86      2.49 o 
  -8   1   8       87.73       83.93      2.70 o 
  -7   1   8      431.89      465.09      6.38 o 
  -6   1   8       79.54       88.22      2.28 o 
  -5   1   8      284.62      270.69      4.23 o 
  -4   1   8      473.90      497.90      6.08 o 
  -3   1   8      103.68      125.12      2.54 o 
  -2   1   8        0.50        1.95      0.80 o 
  -1   1   8      979.14     1125.19     12.89 o 
   0   1   8        6.73       10.95      1.16 o 
   1   1   8     1601.72     1883.22     20.94 o 
   2   1   8      401.74      466.73      6.29 o 
   3   1   8       76.60       80.85      2.64 o 
   4   1   8      339.42      374.87      6.62 o 
   5   1   8       97.09       81.26      2.71 o 
   6   1   8        2.15        2.37      1.30 o 
   7   1   8      495.59      531.58      9.35 o 
   8   1   8      409.08      398.91      7.02 o 
   9   1   8     2484.65     2227.43     30.25 o 
  10   1   8      804.76      789.40     18.04 o 
  11   1   8      111.56      108.01      6.57 o 
  12   1   8      772.90      714.50     29.13 o 
  13   1   8       50.75       44.78      5.87 o 
  14   1   8        2.50       -0.49      3.83 o 
  15   1   8      103.95      110.01     17.35 o 
  16   1   8      197.74      208.99     11.71 o 
  17   1   8      166.12      173.52      7.95 o 
 -19   2   8        2.04        5.42      5.04 o 
 -18   2   8       21.94       25.69      4.53 o 
 -17   2   8        6.11       10.47      3.60 o 
 -16   2   8       10.96        7.97      3.51 o 
 -15   2   8        7.62        5.34      2.83 o 
 -14   2   8       12.33       10.30      3.71 o 
 -13   2   8       35.32       38.60      3.40 o 
 -12   2   8       14.88       17.13      2.50 o 
 -11   2   8        2.57        4.21      1.90 o 
 -10   2   8        1.49       -1.58      1.58 o 
  -9   2   8       34.60       26.42      2.12 o 
  -8   2   8      347.97      389.85      5.89 o 
  -7   2   8       94.24      120.45      3.28 o 
  -6   2   8       94.71       97.31      2.39 o 
  -5   2   8      322.60      357.35      5.23 o 
  -4   2   8      101.82       90.79      3.52 o 
  -3   2   8       24.84       28.88      1.42 o 
  -2   2   8      139.52      169.59      2.98 o 
  -1   2   8      288.71      383.65      5.90 o 
   0   2   8      307.68      371.85      5.98 o 
   1   2   8       33.00       44.13      2.06 o 
   2   2   8      402.75      386.15      6.03 o 
   3   2   8       22.98       30.10      1.83 o 
   4   2   8      266.98      303.08      5.80 o 
   5   2   8      551.34      526.68      7.45 o 
   6   2   8      721.21      713.83      9.26 o 
   7   2   8     1821.51     1711.02     18.54 o 
   8   2   8      114.80      101.55      4.59 o 
   9   2   8       87.99       89.97      3.77 o 
  10   2   8       26.99       23.51      2.31 o 
  11   2   8        4.79        3.22      1.69 o 
  12   2   8       15.09       20.72      2.72 o 
  13   2   8      256.70      262.73      9.65 o 
  14   2   8       55.05       59.29      6.33 o 
  15   2   8      408.56      476.70     16.18 o 
  16   2   8      188.48      206.85      9.49 o 
  17   2   8       11.02        5.90      4.23 o 
 -18   3   8       64.11       71.97      6.26 o 
 -17   3   8       96.73       95.45      7.63 o 
 -16   3   8        0.93        1.57      3.08 o 
 -15   3   8        9.94        3.73      2.91 o 
 -14   3   8      149.26      136.93      7.32 o 
 -13   3   8        0.12        1.91      2.74 o 
 -12   3   8      112.69      101.90      5.86 o 
 -11   3   8       12.61       10.51      2.85 o 
 -10   3   8       12.20        9.82      1.71 o 
  -9   3   8      139.09      119.60      4.93 o 
  -8   3   8       41.04       45.06      2.39 o 
  -7   3   8      354.46      361.51      5.09 o 
  -6   3   8      188.90      228.38      4.03 o 
  -5   3   8      145.86      152.19      2.78 o 
  -4   3   8        5.96        3.09      0.85 o 
  -3   3   8      234.97      254.03      4.37 o 
  -2   3   8       96.72      108.75      2.77 o 
  -1   3   8      272.88      336.85      5.84 o 
   0   3   8      279.79      337.16      4.99 o 
   1   3   8       27.24       27.32      1.86 o 
   2   3   8        2.48        2.97      0.87 o 
   3   3   8      515.70      499.40      7.45 o 
   4   3   8      164.10      150.08      4.15 o 
   5   3   8     1130.92     1173.88     13.60 o 
   6   3   8     2313.91     2311.98     23.99 o 
   7   3   8     1124.35     1107.63     13.37 o 
   8   3   8        0.15        0.82      1.36 o 
   9   3   8        5.42        2.08      1.40 o 
  10   3   8      199.50      185.56      5.89 o 
  11   3   8        1.11       -0.94      1.47 o 
  12   3   8        6.97       10.67      2.26 o 
  13   3   8      172.58      165.59      6.05 o 
  14   3   8      236.92      237.93     11.27 o 
  15   3   8       26.06       29.02      4.83 o 
  16   3   8       18.64       16.67      6.00 o 
  17   3   8        3.86        8.72      4.31 o 
 -18   4   8        0.42        2.58      3.58 o 
 -17   4   8      148.65      156.98      7.72 o 
 -16   4   8        2.05        6.05      3.87 o 
 -15   4   8       69.78       70.75      6.44 o 
 -14   4   8       75.79       60.50      5.79 o 
 -13   4   8      312.39      318.63      9.25 o 
 -12   4   8      198.85      194.58      8.41 o 
 -11   4   8      314.46      311.31      7.91 o 
 -10   4   8      336.96      314.53      7.18 o 
  -9   4   8      337.16      310.93      6.00 o 
  -8   4   8      229.02      220.99      4.88 o 
  -7   4   8      235.72      248.95      6.65 o 
  -6   4   8       70.22       80.79      2.88 o 
  -5   4   8       94.75       89.40      2.55 o 
  -4   4   8      351.82      410.30      5.50 o 
  -3   4   8       50.17       60.01      2.43 o 
  -2   4   8      499.82      567.24      6.68 o 
  -1   4   8      435.16      452.82      6.82 o 
   0   4   8       25.46       29.93      1.90 o 
   1   4   8        5.09        4.35      1.12 o 
   2   4   8      171.81      167.50      4.36 o 
   3   4   8      385.85      371.43      6.97 o 
   4   4   8        5.09        6.65      1.23 o 
   5   4   8      973.53      948.60     10.91 o 
   6   4   8     1737.12     1740.61     17.82 o 
   7   4   8      368.82      370.72      6.85 o 
   8   4   8      690.40      631.37      9.81 o 
   9   4   8       36.07       36.63      3.93 o 
  10   4   8       19.59       17.65      2.23 o 
  11   4   8       62.12       68.90      4.19 o 
  12   4   8       16.02       26.25      3.14 o 
  13   4   8       34.58       37.34      4.69 o 
  14   4   8      107.94      127.12      7.89 o 
  15   4   8       40.45       31.20      3.91 o 
  16   4   8      115.10      121.63      6.92 o 
  17   4   8        1.88        2.80      3.40 o 
 -17   5   8        6.05       13.80      4.10 o 
 -16   5   8      125.67      140.82      7.31 o 
 -15   5   8       69.10       59.27      6.80 o 
 -14   5   8        0.06        2.30      2.38 o 
 -13   5   8       20.35       24.76      3.10 o 
 -12   5   8      143.04      150.57      5.52 o 
 -11   5   8       19.23       16.27      2.56 o 
 -10   5   8      125.57      132.18      4.44 o 
  -9   5   8        8.39       10.35      2.16 o 
  -8   5   8        9.84       15.90      1.98 o 
  -7   5   8      195.57      177.93      5.03 o 
  -6   5   8      110.04       94.63      3.39 o 
  -5   5   8       33.53       29.85      1.89 o 
  -4   5   8      643.04      613.75      8.03 o 
  -3   5   8      167.33      179.42      5.42 o 
  -2   5   8      127.58      142.77      3.70 o 
  -1   5   8      270.82      307.75      6.18 o 
   0   5   8       20.17       21.48      1.84 o 
   1   5   8      164.99      154.23      4.78 o 
   2   5   8      255.86      269.85      6.29 o 
   3   5   8       78.88       86.06      3.01 o 
   4   5   8     1546.56     1537.40     19.83 o 
   5   5   8        4.41        3.38      1.31 o 
   6   5   8      167.13      163.16      3.90 o 
   7   5   8       40.53       33.07      2.35 o 
   8   5   8       73.22       83.85      3.38 o 
   9   5   8        2.11        3.74      1.63 o 
  10   5   8      162.65      179.74      5.33 o 
  11   5   8       63.59       76.93      6.55 o 
  12   5   8       30.69       29.90      3.36 o 
  13   5   8       58.73       66.32      4.65 o 
  14   5   8       75.91       78.64      5.25 o 
  15   5   8      122.44      150.62      6.67 o 
  16   5   8       77.20       85.60      5.79 o 
 -17   6   8       14.19       23.42      4.60 o 
 -16   6   8       49.00       49.11      4.70 o 
 -15   6   8      136.33      141.26      6.42 o 
 -14   6   8      226.04      234.90      7.55 o 
 -13   6   8        0.03        1.02      2.42 o 
 -12   6   8       22.68       28.92      3.38 o 
 -11   6   8       83.18       75.93      4.84 o 
 -10   6   8      157.76      150.62      8.32 o 
  -9   6   8      589.60      591.18     10.63 o 
  -8   6   8      267.93      256.01     10.38 o 
  -7   6   8      209.93      232.44      6.80 o 
  -6   6   8      381.14      372.08      8.64 o 
  -5   6   8      118.49       91.49      3.75 o 
  -4   6   8      686.04      606.63     10.26 o 
  -3   6   8      140.21      123.10      4.70 o 
  -2   6   8        1.41       -0.70      1.40 o 
  -1   6   8        8.59       12.27      2.34 o 
   0   6   8      190.18      175.22      4.33 o 
   1   6   8        0.04        0.18      1.54 o 
   2   6   8        4.99        5.65      1.88 o 
   3   6   8      884.40      832.91     20.83 o 
   4   6   8      185.20      185.79      6.56 o 
   5   6   8        1.53        2.46      1.66 o 
   6   6   8       82.36       90.75      4.73 o 
   7   6   8       17.36       10.39      1.78 o 
   8   6   8       39.08       37.18      2.88 o 
   9   6   8       16.77       13.04      2.73 o 
  10   6   8       14.47        9.49      2.45 o 
  11   6   8        1.25        2.23      2.30 o 
  12   6   8        9.66        6.89      3.48 o 
  13   6   8       15.21       15.42      3.18 o 
  14   6   8       50.13       45.74      4.44 o 
  15   6   8       26.98       26.66      3.98 o 
 -16   7   8        0.35        0.71      4.17 o 
 -15   7   8       38.23       31.83      5.28 o 
 -14   7   8        7.49       13.16      4.09 o 
 -13   7   8       28.38       30.18      4.15 o 
 -12   7   8        9.75        8.72      3.08 o 
 -11   7   8       16.87       25.27      3.52 o 
 -10   7   8      256.47      256.84      8.30 o 
  -9   7   8       65.54       57.67      5.13 o 
  -8   7   8      339.45      329.47      8.67 o 
  -7   7   8       18.57       20.90      2.68 o 
  -6   7   8       43.14       32.62      3.14 o 
  -5   7   8       46.23       29.69      2.72 o 
  -4   7   8      632.78      569.60     11.47 o 
  -3   7   8        0.30        1.31      2.01 o 
  -2   7   8      453.59      418.91     11.45 o 
  -1   7   8       29.72       29.86      2.63 o 
   0   7   8      158.40      177.70      6.65 o 
   1   7   8        0.73        1.56      1.81 o 
   2   7   8     1640.99     1529.21     26.43 o 
   3   7   8       20.64       21.39      3.21 o 
   4   7   8       52.06       46.07      4.28 o 
   5   7   8      660.45      610.35     11.94 o 
   6   7   8        2.54        1.02      1.91 o 
   7   7   8      301.68      313.10      7.57 o 
   8   7   8       19.89       16.95      2.48 o 
   9   7   8      201.81      184.67     10.35 o 
  10   7   8       26.76       30.46      3.41 o 
  11   7   8       99.06       97.52      5.52 o 
  12   7   8       17.06       15.62      3.19 o 
  13   7   8       82.58       91.86      7.85 o 
  14   7   8        0.42        0.97      2.93 o 
 -15   8   8        1.51        4.34      4.98 o 
 -14   8   8        9.54       13.29      3.78 o 
 -13   8   8        0.02        8.18      3.44 o 
 -12   8   8       74.66       72.39     11.00 o 
 -11   8   8      646.84      726.11     20.90 o 
 -10   8   8      120.47      131.31      6.10 o 
  -9   8   8       50.32       51.23      5.10 o 
  -8   8   8       66.48       70.66      4.38 o 
  -7   8   8        6.76        7.37      2.16 o 
  -6   8   8       29.02       24.09      5.60 o 
  -5   8   8      271.56      261.47      7.62 o 
  -4   8   8       17.14       15.16      2.72 o 
  -3   8   8      130.22      105.30      5.04 o 
  -2   8   8       91.50       94.76      5.41 o 
  -1   8   8        0.13        1.17      1.69 o 
   0   8   8      714.67      664.90     11.52 o 
   1   8   8       73.84       68.52      7.38 o 
   2   8   8      109.53       98.10      4.78 o 
   3   8   8      352.72      321.78     10.11 o 
   4   8   8      266.08      260.86      8.91 o 
   5   8   8        4.49        6.24      2.87 o 
   6   8   8       30.40       25.98      3.39 o 
   7   8   8        0.98        1.19      2.30 o 
   8   8   8       12.21       10.11      3.12 o 
   9   8   8       79.67       80.60      4.93 o 
  10   8   8        8.44        9.51      2.81 o 
  11   8   8      138.06      150.09      6.46 o 
  12   8   8        6.72        5.39      3.18 o 
  13   8   8       49.57       49.31      4.76 o 
 -13   9   8       17.12       25.16      4.92 o 
 -12   9   8       25.41       21.28      4.65 o 
 -11   9   8        9.84        3.38      3.45 o 
 -10   9   8      215.77      228.53     10.78 o 
  -9   9   8        5.33        4.37      3.04 o 
  -8   9   8       11.53       10.98      2.84 o 
  -7   9   8       53.63       57.31      5.79 o 
  -6   9   8      156.41      149.03     10.74 o 
  -5   9   8      134.76      132.35      6.94 o 
  -4   9   8        9.12       18.08      3.42 o 
  -3   9   8       30.13       31.31      3.64 o 
  -2   9   8      291.76      297.79     14.36 o 
  -1   9   8        5.10        3.07      1.97 o 
   0   9   8       28.17       21.34      2.57 o 
   1   9   8       31.54       31.99      3.35 o 
   2   9   8      403.93      404.46      9.94 o 
   3   9   8      332.70      321.87     10.29 o 
   4   9   8      101.24      131.34      6.72 o 
   5   9   8       43.38       46.65      6.00 o 
   6   9   8       32.66       24.12      5.12 o 
   7   9   8       54.66       58.20      5.47 o 
   8   9   8       46.40       45.43      4.39 o 
   9   9   8        0.75        1.61      3.04 o 
  10   9   8        1.61       -1.64      2.70 o 
  11   9   8       56.53       66.30      5.28 o 
  12   9   8       43.42       55.40      5.45 o 
 -11  10   8        0.91        3.55      3.74 o 
 -10  10   8       19.65       24.58      4.25 o 
  -9  10   8      129.84      138.36      6.67 o 
  -8  10   8        0.49       -0.11      3.09 o 
  -7  10   8       41.17       32.98      4.32 o 
  -6  10   8        6.52        9.60      3.14 o 
  -5  10   8       28.36       33.05      6.91 o 
  -4  10   8       24.49       17.54      4.04 o 
  -3  10   8        0.32       -0.59      2.59 o 
  -2  10   8       53.53       48.57      4.59 o 
  -1  10   8       12.15        9.61      2.69 o 
   0  10   8      123.81      121.34      4.95 o 
   1  10   8       90.71       87.02      4.61 o 
   2  10   8        7.71        7.06      2.43 o 
   3  10   8        1.60        3.30      2.45 o 
   4  10   8       47.77       32.95      4.70 o 
   5  10   8        0.34        2.63      3.72 o 
   6  10   8       84.19       87.04      8.64 o 
   7  10   8        5.83        9.30      6.20 o 
   8  10   8       16.82        9.70      3.71 o 
   9  10   8      118.47      129.43      7.30 o 
  10  10   8       57.84       76.57      7.97 o 
  -9  11   8        1.53        7.43      3.72 o 
  -8  11   8        7.16        7.56      3.72 o 
  -7  11   8       21.79       27.44      5.55 o 
  -6  11   8        1.03        3.83      3.32 o 
  -5  11   8        5.52        4.63      3.80 o 
  -4  11   8       26.30       28.55      5.41 o 
  -3  11   8       10.28        7.59      3.42 o 
  -2  11   8        0.11        2.53      3.19 o 
  -1  11   8        0.88        1.51      2.68 o 
   0  11   8        3.82        2.86      2.47 o 
   1  11   8       18.24       15.50      2.93 o 
   2  11   8       31.85       24.68      3.31 o 
   3  11   8       38.88       36.94      4.08 o 
   4  11   8        9.77        8.75      3.53 o 
   5  11   8        3.73        2.75      3.30 o 
   6  11   8       24.90       24.07      6.22 o 
   7  11   8       69.76       82.92      9.00 o 
   8  11   8       10.60        3.99      4.27 o 
  -6  12   8        3.88        5.60      5.15 o 
  -5  12   8        0.93        2.02      3.59 o 
  -4  12   8       12.65        6.77      3.87 o 
  -3  12   8        3.87        0.35      3.39 o 
  -2  12   8       92.44      103.52      6.98 o 
  -1  12   8        4.53        5.76      3.39 o 
   0  12   8       76.47       82.52      5.09 o 
   1  12   8       29.08       36.54      3.95 o 
   2  12   8        2.74        2.72      2.79 o 
   3  12   8        9.99        7.75      3.32 o 
   4  12   8       11.48       12.60      5.74 o 
 -18   1   9        5.80        2.13      3.98 o 
 -17   1   9       10.92       20.94      4.04 o 
 -16   1   9        1.94       -0.31      2.41 o 
 -15   1   9       65.83       70.71      4.26 o 
 -14   1   9       21.00       21.26      2.69 o 
 -13   1   9       94.96       97.24      4.22 o 
 -12   1   9      241.67      220.27      5.65 o 
 -11   1   9      143.02      158.37      4.66 o 
 -10   1   9       99.61      110.14      3.51 o 
  -9   1   9       23.92       25.49      2.26 o 
  -8   1   9        9.61       10.82      1.47 o 
  -7   1   9        2.42        4.71      1.15 o 
  -6   1   9      338.67      393.75      5.92 o 
  -5   1   9      344.20      362.84      5.26 o 
  -4   1   9      357.98      419.35      5.19 o 
  -3   1   9      312.03      366.65      4.68 o 
  -2   1   9        0.56       -0.21      0.88 o 
  -1   1   9      421.02      472.81      7.12 o 
   0   1   9     1069.59     1237.43     16.25 o 
   1   1   9       45.72       47.92      2.23 o 
   2   1   9      220.87      209.16      5.52 o 
   3   1   9      742.25      758.47     10.92 o 
   4   1   9       17.76       25.66      2.10 o 
   5   1   9       80.21       91.76      3.05 o 
   6   1   9       71.91       71.26      2.94 o 
   7   1   9      124.65      138.93      3.98 o 
   8   1   9      103.05      120.77      4.73 o 
   9   1   9     1383.59     1287.20     17.62 o 
  10   1   9        1.20       -0.41      1.74 o 
  11   1   9       62.71       57.48      5.58 o 
  12   1   9       59.08       45.15      6.35 o 
  13   1   9       62.17       52.95      6.46 o 
  14   1   9      262.63      251.24     12.26 o 
  15   1   9        7.32        5.27     13.63 o 
  16   1   9        3.17        7.38      5.12 o 
  17   1   9       17.80       23.63      5.59 o 
 -18   2   9       62.92       53.11      5.60 o 
 -17   2   9       18.55       19.35      4.02 o 
 -16   2   9      156.18      161.71      7.35 o 
 -15   2   9       70.91       67.58      7.07 o 
 -14   2   9      134.01      126.14      6.07 o 
 -13   2   9       37.50       29.39      3.54 o 
 -12   2   9       25.08       22.55      3.09 o 
 -11   2   9        1.19        0.76      1.90 o 
 -10   2   9      333.70      333.07     10.34 o 
  -9   2   9      722.54      701.23     10.45 o 
  -8   2   9       21.43       20.25      2.01 o 
  -7   2   9      206.19      210.48      5.36 o 
  -6   2   9      279.90      303.28      4.73 o 
  -5   2   9       43.62       44.29      1.75 o 
  -4   2   9     1743.73     1901.89     16.33 o 
  -3   2   9       55.91       64.70      3.09 o 
  -2   2   9       22.26       35.95      1.74 o 
  -1   2   9       25.21       24.35      1.78 o 
   0   2   9      154.81      162.62      4.08 o 
   1   2   9       11.48       15.33      1.48 o 
   2   2   9      296.38      343.79      5.82 o 
   3   2   9      128.54      158.50      4.41 o 
   4   2   9      273.66      277.63      5.22 o 
   5   2   9       19.22       21.46      2.06 o 
   6   2   9      217.79      195.62      5.69 o 
   7   2   9      170.82      171.61      5.36 o 
   8   2   9        2.64        1.79      1.69 o 
   9   2   9      193.47      198.94      5.53 o 
  10   2   9       22.28       28.37      3.89 o 
  11   2   9      156.90      142.55      5.13 o 
  12   2   9       38.43       34.91      3.25 o 
  13   2   9       24.53       19.96      3.68 o 
  14   2   9       29.65       27.12      5.46 o 
  15   2   9       40.48       47.25      5.58 o 
  16   2   9       13.86       16.07      4.58 o 
  17   2   9       54.41       53.15      6.30 o 
 -18   3   9        7.50        4.30      3.77 o 
 -17   3   9        0.03        1.56      3.22 o 
 -16   3   9      153.83      148.45      9.48 o 
 -15   3   9        4.60        7.69      3.16 o 
 -14   3   9       28.81       28.76      3.81 o 
 -13   3   9        1.00        1.09      2.18 o 
 -12   3   9       63.91       60.24      3.60 o 
 -11   3   9       67.53       69.87      3.88 o 
 -10   3   9        1.74        0.33      1.29 o 
  -9   3   9      405.50      363.17      5.91 o 
  -8   3   9      209.26      191.72      4.04 o 
  -7   3   9      118.80      104.86      3.09 o 
  -6   3   9      280.29      273.15      4.69 o 
  -5   3   9      427.47      410.96      6.61 o 
  -4   3   9     1182.13     1349.53     13.55 o 
  -3   3   9       88.23       88.42      2.26 o 
  -2   3   9       41.18       50.43      1.90 o 
  -1   3   9       15.15        9.30      1.23 o 
   0   3   9        0.29        0.85      0.83 o 
   1   3   9      542.67      601.98      7.80 o 
   2   3   9      696.29      720.80      8.97 o 
   3   3   9      164.37      159.36      3.67 o 
   4   3   9     1419.77     1387.14     14.56 o 
   5   3   9       78.61       72.83      2.99 o 
   6   3   9     1664.44     1622.21     19.51 o 
   7   3   9       13.77       14.02      2.18 o 
   8   3   9      125.52      125.67      4.39 o 
   9   3   9      377.95      380.25      7.91 o 
  10   3   9        0.00       -0.51      1.67 o 
  11   3   9       80.80       83.01      3.97 o 
  12   3   9       22.47       24.80      2.71 o 
  13   3   9       22.22       22.58      3.19 o 
  14   3   9        4.43        6.03      2.99 o 
  15   3   9        4.52        3.80      3.69 o 
  16   3   9       13.80       22.76      4.81 o 
 -18   4   9       17.72       19.83      8.37 o 
 -17   4   9       59.39       70.05      5.48 o 
 -16   4   9       44.25       55.08      5.26 o 
 -15   4   9       68.73       72.17      5.05 o 
 -14   4   9      149.22      149.45     11.43 o 
 -13   4   9       28.92       20.69      3.44 o 
 -12   4   9      142.46      126.27      4.98 o 
 -11   4   9      274.32      246.11      6.68 o 
 -10   4   9        0.13       -0.39      1.63 o 
  -9   4   9      237.08      214.25      4.88 o 
  -8   4   9      288.60      295.42      5.62 o 
  -7   4   9     2219.68     2171.87     22.82 o 
  -6   4   9      209.62      226.73      5.07 o 
  -5   4   9      550.81      549.43      7.75 o 
  -4   4   9       26.33       28.47      1.72 o 
  -3   4   9      265.26      290.56      4.57 o 
  -2   4   9      448.15      449.09      5.86 o 
  -1   4   9       18.88       23.29      1.83 o 
   0   4   9     1227.78     1163.62     16.42 o 
   1   4   9      517.51      550.45      8.17 o 
   2   4   9      909.37      909.68     13.00 o 
   3   4   9      148.35      158.84      6.22 o 
   4   4   9     1586.22     1613.53     17.64 o 
   5   4   9     2464.66     2477.82     25.52 o 
   6   4   9        6.70        3.76      1.58 o 
   7   4   9       10.02        9.20      1.93 o 
   8   4   9       56.42       49.50      3.35 o 
   9   4   9       18.69       20.54      2.54 o 
  10   4   9       14.78       18.74      2.56 o 
  11   4   9        8.08        3.79      2.18 o 
  12   4   9      542.14      582.35     11.52 o 
  13   4   9      157.81      167.71      9.99 o 
  14   4   9      224.22      230.18      8.47 o 
  15   4   9       45.84       36.56      7.67 o 
  16   4   9        1.28       -0.70      4.81 o 
 -17   5   9       39.10       32.83      4.43 o 
 -16   5   9       11.51       13.84      3.88 o 
 -15   5   9       82.30       87.36     10.82 o 
 -14   5   9       62.16       54.40      4.38 o 
 -13   5   9        7.23        3.20      2.45 o 
 -12   5   9        7.50        5.27      2.29 o 
 -11   5   9        0.00       -0.11      1.91 o 
 -10   5   9        3.51        1.14      2.19 o 
  -9   5   9        0.23        0.26      1.74 o 
  -8   5   9      432.27      396.65      8.30 o 
  -7   5   9      552.36      436.77      8.45 o 
  -6   5   9      178.78      208.97      4.59 o 
  -5   5   9       51.42       55.46      2.74 o 
  -4   5   9        9.89       13.43      1.57 o 
  -3   5   9       93.24       91.47      3.59 o 
  -2   5   9        0.14       -1.41      1.41 o 
  -1   5   9      182.56      166.48      6.34 o 
   0   5   9       41.03       41.87      2.73 o 
   1   5   9      337.48      329.58      6.69 o 
   2   5   9       33.20       31.86      2.78 o 
   3   5   9      226.61      208.57      7.01 o 
   4   5   9        1.35        3.01      1.57 o 
   5   5   9       46.65       47.06      2.60 o 
   6   5   9     1056.35     1080.59     13.23 o 
   7   5   9        0.26        1.75      1.52 o 
   8   5   9        6.10        1.60      1.64 o 
   9   5   9       28.74       25.64      2.57 o 
  10   5   9        0.10        0.66      1.95 o 
  11   5   9      151.14      171.06      5.96 o 
  12   5   9       46.05       51.26      6.85 o 
  13   5   9       34.77       35.29      4.18 o 
  14   5   9       31.94       24.73      4.05 o 
  15   5   9       13.39       16.79      3.84 o 
 -16   6   9       47.45       47.07      6.16 o 
 -15   6   9        7.18        9.25      3.15 o 
 -14   6   9      103.85      124.72      6.05 o 
 -13   6   9       23.88       30.56      5.15 o 
 -12   6   9      155.99      153.87      6.55 o 
 -11   6   9       31.59       43.14      4.09 o 
 -10   6   9        0.46        0.61      2.37 o 
  -9   6   9      176.57      165.86      6.13 o 
  -8   6   9      250.35      254.54      7.38 o 
  -7   6   9       68.97       66.79      4.45 o 
  -6   6   9      205.71      207.37      8.14 o 
  -5   6   9       25.34       39.62      3.01 o 
  -4   6   9        8.31       12.39      2.31 o 
  -3   6   9        4.24        5.51      1.68 o 
  -2   6   9       29.05       22.80      2.61 o 
  -1   6   9       46.56       36.09      2.73 o 
   0   6   9      171.51      147.56      5.89 o 
   1   6   9      552.53      523.61     10.25 o 
   2   6   9     1094.99     1043.68     16.82 o 
   3   6   9      554.44      545.87     10.90 o 
   4   6   9        2.42        0.36      1.74 o 
   5   6   9      604.23      566.88      9.18 o 
   6   6   9      143.00      138.16      4.09 o 
   7   6   9       74.21       78.24      3.53 o 
   8   6   9        1.50       -0.28      1.67 o 
   9   6   9      103.95      104.92      5.37 o 
  10   6   9        0.06        0.49      2.36 o 
  11   6   9      286.60      323.19      9.48 o 
  12   6   9        5.31        3.13      2.92 o 
  13   6   9        1.57        5.70      3.05 o 
  14   6   9        5.88        4.30      3.28 o 
  15   6   9      206.79      227.90      9.10 o 
 -15   7   9        0.00        0.93      3.94 o 
 -14   7   9        9.87       10.50      4.18 o 
 -13   7   9       18.51        9.98      6.30 o 
 -12   7   9       67.44       54.49      4.93 o 
 -11   7   9      104.33      114.88      5.81 o 
 -10   7   9      416.08      432.02     10.77 o 
  -9   7   9      107.02       89.85      6.76 o 
  -8   7   9      415.09      401.82     10.06 o 
  -7   7   9      342.27      337.86      7.82 o 
  -6   7   9       23.46       15.43      2.45 o 
  -5   7   9      123.63      108.58      4.39 o 
  -4   7   9      478.37      440.68      9.88 o 
  -3   7   9       43.31       31.19      3.74 o 
  -2   7   9        8.13       10.58      2.73 o 
  -1   7   9       31.42       29.72      4.23 o 
   0   7   9       36.12       36.37      4.59 o 
   1   7   9      152.08      166.54      6.60 o 
   2   7   9      582.18      584.38     13.42 o 
   3   7   9       25.00       12.79      2.98 o 
   4   7   9        5.80        0.31      2.68 o 
   5   7   9      311.01      321.21      9.70 o 
   6   7   9      344.10      343.19      7.82 o 
   7   7   9      185.61      182.43      5.35 o 
   8   7   9      188.59      188.01     10.29 o 
   9   7   9        0.65       -1.85      2.43 o 
  10   7   9       41.69       45.49      6.24 o 
  11   7   9        8.78        9.21      3.13 o 
  12   7   9        8.98       10.85      3.55 o 
  13   7   9       63.38       62.47      5.46 o 
  14   7   9       22.64       28.30      5.25 o 
 -14   8   9       49.99       56.43      6.37 o 
 -13   8   9       20.49       17.46      4.05 o 
 -12   8   9       72.82       72.41      6.26 o 
 -11   8   9       83.24       70.86      7.20 o 
 -10   8   9       36.31       15.25      6.35 o 
  -9   8   9        6.24        4.40      2.73 o 
  -8   8   9        0.25        0.30      2.06 o 
  -7   8   9      101.07       99.24      8.62 o 
  -6   8   9        0.08        3.32      2.29 o 
  -5   8   9       92.36       96.65      5.07 o 
  -4   8   9       10.00        9.10      2.80 o 
  -3   8   9        1.10       -0.78      2.21 o 
  -2   8   9       25.86       16.17      2.91 o 
  -1   8   9        1.48        1.35      2.19 o 
   0   8   9      381.52      372.95      9.38 o 
   1   8   9      184.15      201.63      9.61 o 
   2   8   9        0.90        2.29      2.62 o 
   3   8   9      162.64      173.97      7.32 o 
   4   8   9      569.82      576.84     17.68 o 
   5   8   9        0.14       -1.05      3.26 o 
   6   8   9      253.84      272.14      8.59 o 
   7   8   9       16.89       18.23      2.90 o 
   8   8   9       41.94       38.79      3.62 o 
   9   8   9        3.59        2.65      2.77 o 
  10   8   9      108.98      117.67      7.87 o 
  11   8   9       67.87       84.25      9.12 o 
  12   8   9        7.49        9.27      3.60 o 
  13   8   9       78.98       76.83      7.10 o 
 -13   9   9        0.00       -3.90      3.90 o 
 -12   9   9       28.73       24.02      6.54 o 
 -11   9   9       30.04       22.72      4.62 o 
 -10   9   9        6.68        5.92      3.80 o 
  -9   9   9        3.40        4.88      3.13 o 
  -8   9   9       40.27       42.83      4.36 o 
  -7   9   9       53.80       51.68      5.62 o 
  -6   9   9       10.33        6.40      2.86 o 
  -5   9   9      103.85       95.06      6.27 o 
  -4   9   9        0.09        2.69      2.82 o 
  -3   9   9       11.22        9.05      3.52 o 
  -2   9   9       15.43       14.49      3.04 o 
  -1   9   9       73.62       68.43      4.98 o 
   0   9   9        8.51        9.67      2.55 o 
   1   9   9       45.27       41.02      3.53 o 
   2   9   9       17.08        8.91      3.28 o 
   3   9   9      124.28      115.10      6.47 o 
   4   9   9      183.78      155.77      9.44 o 
   5   9   9      199.15      150.59     12.39 o 
   6   9   9       82.78       78.18     16.89 o 
   7   9   9      220.98      215.74      9.15 o 
   8   9   9        2.68        4.12      2.93 o 
   9   9   9       50.94       52.58      5.23 o 
  10   9   9        1.93        3.59      3.21 o 
  11   9   9       54.96       53.05      5.68 o 
 -11  10   9        0.47        1.55      4.05 o 
 -10  10   9       31.03       29.06      4.41 o 
  -9  10   9        0.13       -0.84      2.96 o 
  -8  10   9       28.66       24.79      4.18 o 
  -7  10   9       16.06       15.91      3.67 o 
  -6  10   9      159.24      168.01      7.25 o 
  -5  10   9       71.02       73.13      6.43 o 
  -4  10   9        8.61       10.46      3.91 o 
  -3  10   9       86.09       92.94      8.84 o 
  -2  10   9        9.47       10.11      3.23 o 
  -1  10   9       23.48       21.64      3.88 o 
   0  10   9       54.19       49.62      4.20 o 
   1  10   9        6.34        7.73      2.48 o 
   2  10   9       19.60       18.95      3.67 o 
   3  10   9       21.14       23.06      3.31 o 
   4  10   9        0.00       -0.21      4.15 o 
   5  10   9      157.40      164.30     10.49 o 
   6  10   9       99.47       89.68     13.32 o 
   7  10   9        0.06       -0.56      4.96 o 
   8  10   9        0.16        1.29      3.52 o 
   9  10   9        0.04       -2.08      4.27 o 
  -8  11   9        4.51        6.28      3.81 o 
  -7  11   9       26.31       24.50      4.49 o 
  -6  11   9       35.00       27.78      6.48 o 
  -5  11   9        5.01        3.32      3.65 o 
  -4  11   9        4.13        2.00      3.78 o 
  -3  11   9       38.19       40.85      5.67 o 
  -2  11   9        7.70        8.54      3.61 o 
  -1  11   9       40.95       47.54      5.07 o 
   0  11   9       52.70       57.07      4.59 o 
   1  11   9       40.45       34.45      3.66 o 
   2  11   9      140.30      140.04      6.36 o 
   3  11   9       17.27       22.32      3.64 o 
   4  11   9        4.14        2.12      3.39 o 
   5  11   9      126.08      112.10      7.01 o 
   6  11   9       12.03        2.72      4.68 o 
   7  11   9       44.31       56.56     15.65 o 
  -4  12   9       17.76       23.64      6.12 o 
  -3  12   9        0.59       -2.62      4.06 o 
  -2  12   9        4.17        0.33      3.60 o 
  -1  12   9       54.58       57.70      5.84 o 
   0  12   9       81.99       91.36      5.90 o 
   1  12   9       27.36       30.21      4.20 o 
   2  12   9        8.20        7.48      3.38 o 
   3  12   9        1.79        1.10      3.24 o 
 -18   0  10       44.72       48.40      6.85 o 
 -17   0  10       61.70       66.62      6.77 o 
 -16   0  10       37.37       35.66      5.11 o 
 -15   0  10        0.71       -2.98      2.98 o 
 -14   0  10        2.03       -0.34      2.79 o 
 -13   0  10       21.37       18.79      4.48 o 
 -12   0  10      371.49      360.14     13.56 o 
 -11   0  10      197.97      166.94      5.92 o 
 -10   0  10       28.14       28.31      2.97 o 
  -9   0  10      485.49      452.21      9.51 o 
  -8   0  10       53.33       64.50      3.58 o 
  -7   0  10        0.01        1.25      1.25 o 
  -6   0  10     2937.86     3176.43     32.72 o 
  -5   0  10       95.66       86.22      3.57 o 
  -4   0  10       76.98       78.47      3.19 o 
  -3   0  10     1248.22     1402.05     19.12 o 
  -2   0  10      502.61      589.91     11.58 o 
  -1   0  10      809.93      906.67     17.37 o 
   0   0  10      519.10      502.14     11.06 o 
   1   0  10      102.56       79.02      3.44 o 
   2   0  10      109.57      131.46      5.00 o 
   3   0  10       74.08       55.23      3.58 o 
   4   0  10       38.99       49.16      4.99 o 
   5   0  10       99.19       97.20      4.59 o 
   6   0  10      262.79      215.43      8.54 o 
   7   0  10       36.59       27.20      3.21 o 
   8   0  10      743.86      673.65     17.53 o 
   9   0  10      371.74      341.22     11.83 o 
  10   0  10      357.90      333.42     11.72 o 
  11   0  10        6.35        7.44      3.51 o 
  15   0  10       43.48       43.38     10.22 o 
  16   0  10       49.25       43.86      7.12 o 
 -18   1  10        6.36        7.85      3.78 o 
 -17   1  10        4.93        7.67      3.29 o 
 -16   1  10      223.67      244.65      7.83 o 
 -15   1  10       89.73       85.39      5.81 o 
 -14   1  10       13.79       15.67      3.46 o 
 -13   1  10        6.91       11.55      2.57 o 
 -12   1  10       11.63       11.98      2.16 o 
 -11   1  10      428.53      393.77      8.81 o 
 -10   1  10        0.11        2.74      1.42 o 
  -9   1  10      294.77      305.14      5.37 o 
  -8   1  10       47.32       48.81      2.53 o 
  -7   1  10       21.40       21.11      1.80 o 
  -6   1  10       92.38      111.34      2.81 o 
  -5   1  10      445.63      515.17      6.39 o 
  -4   1  10     1027.86     1097.01     11.00 o 
  -3   1  10        7.58       10.84      1.18 o 
  -2   1  10        2.33        0.55      0.97 o 
  -1   1  10      704.73      781.68     10.44 o 
   0   1  10        0.57       -0.35      1.02 o 
   1   1  10     3063.03     3286.84     35.02 o 
   2   1  10        0.07        0.09      1.85 o 
   3   1  10      630.20      621.77      9.75 o 
   4   1  10       90.02       95.07      3.14 o 
   5   1  10      615.90      589.88      9.62 o 
   6   1  10     1134.22     1095.09     19.26 o 
   7   1  10      406.55      387.08      7.68 o 
   8   1  10      434.39      395.55      7.98 o 
   9   1  10      164.92      157.38      5.01 o 
  10   1  10      482.44      462.17     10.18 o 
  11   1  10      126.98      123.77      7.56 o 
  12   1  10       17.02       19.75      5.97 o 
  13   1  10        7.18       10.60      4.46 o 
  14   1  10        0.75       -0.88      4.27 o 
  15   1  10      113.61      128.29      9.95 o 
  16   1  10        1.33        4.68      5.34 o 
 -18   2  10       17.34       15.72      4.23 o 
 -17   2  10       15.49       17.63      3.96 o 
 -16   2  10       16.56       14.56      3.58 o 
 -15   2  10        0.20        1.94      2.84 o 
 -14   2  10        0.42        4.51      2.55 o 
 -13   2  10       36.74       30.19      3.30 o 
 -12   2  10      562.59      535.04     10.70 o 
 -11   2  10      438.93      405.40      7.86 o 
 -10   2  10      717.80      743.16     11.29 o 
  -9   2  10      193.57      183.41      4.88 o 
  -8   2  10      626.10      652.29      9.88 o 
  -7   2  10      286.79      306.41      5.96 o 
  -6   2  10       38.57       31.88      2.03 o 
  -5   2  10      196.33      219.50      4.20 o 
  -4   2  10      167.07      193.69      3.52 o 
  -3   2  10     1971.14     2154.24     19.20 o 
  -2   2  10      833.13      928.35      9.55 o 
  -1   2  10       88.36       81.94      2.83 o 
   0   2  10      111.43      143.62      3.13 o 
   1   2  10       12.39       12.26      1.41 o 
   2   2  10     1430.33     1483.16     18.76 o 
   3   2  10      111.76      110.46      3.63 o 
   4   2  10      246.73      243.79      5.53 o 
   5   2  10       22.96       16.47      2.24 o 
   6   2  10        1.44        5.88      1.49 o 
   7   2  10      567.18      478.40      8.84 o 
   8   2  10      285.22      244.92      6.93 o 
   9   2  10      273.93      255.69     14.62 o 
  10   2  10      155.18      140.10      6.29 o 
  11   2  10       17.44       17.86      3.94 o 
  12   2  10        4.80        5.39      2.51 o 
  13   2  10       18.35       16.37      6.35 o 
  14   2  10       39.69       41.95     10.84 o 
  15   2  10      132.22      151.70     16.31 o 
  16   2  10       13.17       16.13      5.03 o 
 -18   3  10      104.62      114.89     12.86 o 
 -17   3  10        5.59        3.66      3.18 o 
 -16   3  10        7.98        8.68      3.10 o 
 -15   3  10       13.86       10.90      2.94 o 
 -14   3  10       29.53       26.14      3.40 o 
 -13   3  10       15.85       16.76      2.55 o 
 -12   3  10       10.80        7.49      2.03 o 
 -11   3  10       51.80       52.43      3.13 o 
 -10   3  10      319.11      280.11      9.63 o 
  -9   3  10       10.11       18.01      2.01 o 
  -8   3  10       64.97       51.32      2.69 o 
  -7   3  10      372.79      328.24      6.67 o 
  -6   3  10        7.92        9.03      1.49 o 
  -5   3  10        1.51        0.95      1.16 o 
  -4   3  10        3.59        2.80      1.08 o 
  -3   3  10       18.29       21.34      1.57 o 
  -2   3  10        7.55        6.03      1.16 o 
  -1   3  10     1198.39     1269.43     13.35 o 
   0   3  10      618.47      662.82      7.97 o 
   1   3  10       83.79       84.38      2.51 o 
   2   3  10     1568.74     1567.32     15.72 o 
   3   3  10      223.61      225.03      4.98 o 
   4   3  10      360.49      358.05      8.18 o 
   5   3  10       78.60       90.07      4.18 o 
   6   3  10      251.87      250.36      8.02 o 
   7   3  10       69.66       70.22      4.30 o 
   8   3  10      808.59      766.72     12.49 o 
   9   3  10       15.31       14.17      2.31 o 
  10   3  10        1.07        2.04      1.89 o 
  11   3  10      317.69      324.82      7.94 o 
  12   3  10       16.24       18.78      2.85 o 
  13   3  10       36.33       29.70      7.02 o 
  14   3  10       57.97       63.91      6.16 o 
  15   3  10      196.23      208.38     19.99 o 
  16   3  10       28.60       27.69      8.52 o 
 -17   4  10       40.25       34.32      4.36 o 
 -16   4  10       37.23       41.83      4.45 o 
 -15   4  10      113.69      102.34      5.91 o 
 -14   4  10       35.98       37.92      3.92 o 
 -13   4  10        5.94        6.40      2.50 o 
 -12   4  10       64.19       66.77      5.38 o 
 -11   4  10       37.92       31.21      3.13 o 
 -10   4  10      110.26      109.47      3.81 o 
  -9   4  10       34.73       35.00      2.67 o 
  -8   4  10       99.72      113.60      3.66 o 
  -7   4  10      289.80      326.26      7.07 o 
  -6   4  10      153.29      132.48      3.68 o 
  -5   4  10       20.65       20.84      1.90 o 
  -4   4  10       31.89       28.79      1.77 o 
  -3   4  10       73.57       56.22      2.51 o 
  -2   4  10      243.16      247.48      8.51 o 
  -1   4  10      442.94      373.36      7.06 o 
   0   4  10       12.99        7.80      1.64 o 
   1   4  10       40.79       36.41      3.21 o 
   2   4  10        2.84        1.72      1.49 o 
   3   4  10      205.05      214.19      8.27 o 
   4   4  10      733.87      730.30     10.48 o 
   5   4  10       75.96       62.33      5.24 o 
   6   4  10       58.69       55.76      3.56 o 
   7   4  10       76.02       72.52      3.82 o 
   8   4  10      252.51      259.69      6.61 o 
   9   4  10       61.32       53.77      3.86 o 
  10   4  10        8.26        7.03      2.13 o 
  11   4  10        0.31        0.53      2.06 o 
  12   4  10       17.93       10.28      2.89 o 
  13   4  10        3.65        4.96      2.94 o 
  14   4  10       40.96       43.27      8.08 o 
  15   4  10        2.40        3.78      3.87 o 
 -17   5  10       12.81       17.66      8.06 o 
 -16   5  10       14.90       16.33      3.72 o 
 -15   5  10        3.26        4.18      2.95 o 
 -14   5  10        0.73       -2.95      2.95 o 
 -13   5  10        3.47        6.49      3.30 o 
 -12   5  10      217.33      207.65      7.23 o 
 -11   5  10      269.02      269.06      8.03 o 
 -10   5  10        4.45        2.37      2.12 o 
  -9   5  10       42.39       35.94      3.40 o 
  -8   5  10       11.30       15.26      2.38 o 
  -7   5  10      779.21      716.99     10.77 o 
  -6   5  10       93.80       71.05      3.33 o 
  -5   5  10       76.47       69.70      3.01 o 
  -4   5  10       47.95       52.13      3.19 o 
  -3   5  10       31.56       36.13      2.81 o 
  -2   5  10      829.85      940.79     20.17 o 
  -1   5  10      306.57      345.17      7.62 o 
   0   5  10      107.69      115.08      4.51 o 
   1   5  10     2045.61     1936.51     24.20 o 
   2   5  10     1715.79     1663.75     23.95 o 
   3   5  10       43.92       43.94      4.02 o 
   4   5  10      761.29      715.98     13.08 o 
   5   5  10      305.32      316.77      6.54 o 
   6   5  10       87.39       89.70      5.13 o 
   7   5  10      365.68      357.25      7.20 o 
   8   5  10       45.82       47.37      3.15 o 
   9   5  10      158.79      155.65      6.00 o 
  10   5  10       10.88       14.05      2.34 o 
  11   5  10       88.08       95.95      5.59 o 
  12   5  10       10.79        8.44      3.07 o 
  13   5  10      197.68      217.72      8.24 o 
  14   5  10        1.49        2.70      3.06 o 
  15   5  10       23.74       22.12      4.33 o 
 -16   6  10        3.17        4.42      5.28 o 
 -15   6  10       48.62       47.82      9.01 o 
 -14   6  10        0.09        1.96      3.00 o 
 -13   6  10       10.86       15.72      3.42 o 
 -12   6  10      239.94      269.06      9.69 o 
 -11   6  10        1.56       -2.28      2.62 o 
 -10   6  10       57.14       63.74      5.16 o 
  -9   6  10       66.70       65.85      4.64 o 
  -8   6  10       28.32       30.56      3.23 o 
  -7   6  10        0.00        1.01      1.72 o 
  -6   6  10       33.81       26.05      2.68 o 
  -5   6  10      170.83      137.42      4.76 o 
  -4   6  10      147.04      121.75      4.50 o 
  -3   6  10        3.48        2.18      1.90 o 
  -2   6  10       30.67       21.58      2.70 o 
  -1   6  10        1.41       -0.66      1.69 o 
   0   6  10      400.37      369.87      9.83 o 
   1   6  10      367.36      379.09     10.11 o 
   2   6  10       62.39       52.22      3.67 o 
   3   6  10      272.98      295.13      9.10 o 
   4   6  10     1316.45     1281.38     28.37 o 
   5   6  10       22.27       27.16      4.06 o 
   6   6  10        4.41        6.73      1.76 o 
   7   6  10      139.02      134.38      4.55 o 
   8   6  10       24.73       27.51      2.75 o 
   9   6  10        0.82        0.38      1.95 o 
  10   6  10       12.13       11.13      2.98 o 
  11   6  10        3.69        9.65      3.85 o 
  12   6  10      240.75      258.18     16.64 o 
  13   6  10        1.79        0.52      3.08 o 
  14   6  10       74.30       69.22      9.17 o 
 -15   7  10       14.06        5.05      5.02 o 
 -14   7  10        3.93        9.98      5.39 o 
 -13   7  10       10.53       13.65      4.82 o 
 -12   7  10       18.15       20.51      4.06 o 
 -11   7  10      486.30      527.96     12.40 o 
 -10   7  10       43.54       38.42      4.09 o 
  -9   7  10       35.91       28.65      5.72 o 
  -8   7  10       54.61       49.81      3.78 o 
  -7   7  10       53.40       51.79      3.67 o 
  -6   7  10       25.33       23.90      2.76 o 
  -5   7  10       51.69       42.04      3.70 o 
  -4   7  10       48.78       58.66      6.66 o 
  -3   7  10        8.11       15.08      3.08 o 
  -2   7  10      106.89       96.82      8.22 o 
  -1   7  10        0.12        0.33      2.36 o 
   0   7  10      585.08      557.29     16.29 o 
   1   7  10      579.57      562.68     16.51 o 
   2   7  10      103.79      109.64      7.73 o 
   3   7  10       46.79       35.10      5.72 o 
   4   7  10      225.85      202.78      9.92 o 
   5   7  10       33.40       37.59      5.46 o 
   6   7  10       32.04       28.80      3.31 o 
   7   7  10       31.87       27.43      3.83 o 
   8   7  10       45.22       55.59      4.07 o 
   9   7  10      253.17      258.47      8.30 o 
  10   7  10       54.46       56.18      4.90 o 
  11   7  10        8.05        8.07      3.20 o 
  12   7  10      151.11      148.01      7.20 o 
  13   7  10        7.51       11.65      3.84 o 
 -14   8  10        0.02        5.36      5.02 o 
 -13   8  10      152.17      155.87      8.55 o 
 -12   8  10       72.21       65.77     11.23 o 
 -11   8  10        0.37       -0.07      2.96 o 
 -10   8  10       70.53       57.40      5.59 o 
  -9   8  10       91.08       78.34      4.82 o 
  -8   8  10        0.07        0.98      2.22 o 
  -7   8  10       63.57       55.22      3.99 o 
  -6   8  10       19.06       18.61      3.09 o 
  -5   8  10        2.89        2.15      2.36 o 
  -4   8  10        9.34        9.50      3.14 o 
  -3   8  10      178.83      172.01      7.46 o 
  -2   8  10      133.21      126.11     11.90 o 
  -1   8  10      124.78      124.17     11.05 o 
   0   8  10       15.37       12.14      3.46 o 
   1   8  10        0.10       -2.84      3.13 o 
   2   8  10     1040.18     1019.15     25.47 o 
   3   8  10      290.56      276.60      9.35 o 
   4   8  10       11.84       13.16      4.17 o 
   5   8  10      307.08      349.63     19.21 o 
   6   8  10      117.40      126.89      6.89 o 
   7   8  10       48.50       45.25      4.44 o 
   8   8  10      110.17      112.78      7.12 o 
   9   8  10        2.26        1.12      2.90 o 
  10   8  10        0.05        3.71      3.01 o 
  11   8  10        6.35        3.40      3.27 o 
  12   8  10       38.64       39.23      4.94 o 
 -12   9  10        2.02        5.76      3.59 o 
 -11   9  10      125.66      126.77      9.57 o 
 -10   9  10       87.85       90.91      7.05 o 
  -9   9  10        2.68        2.45      2.75 o 
  -8   9  10       11.50       11.38      3.43 o 
  -7   9  10       19.30       23.05      3.78 o 
  -6   9  10       52.37       46.91      5.01 o 
  -5   9  10        2.07        1.48      3.00 o 
  -4   9  10       20.14       17.95      3.72 o 
  -3   9  10       93.82       91.20      6.69 o 
  -2   9  10       15.54        9.80      3.40 o 
  -1   9  10       78.90       78.87      5.46 o 
   0   9  10       10.94       11.32      3.40 o 
   1   9  10      380.81      356.76      9.84 o 
   2   9  10        3.19        4.21      3.78 o 
   3   9  10       83.21       87.44      6.23 o 
   4   9  10       81.93       85.63     10.84 o 
   5   9  10        0.02       -0.18      3.87 o 
   6   9  10       33.73       31.26      5.68 o 
   7   9  10      114.92      127.07      7.73 o 
   8   9  10        6.83        4.93      3.10 o 
   9   9  10        9.99        5.02      3.76 o 
  10   9  10      342.84      371.17     17.08 o 
 -10  10  10        3.87       -0.57      3.38 o 
  -9  10  10        0.11        1.91      3.90 o 
  -8  10  10       15.83       17.08      4.52 o 
  -7  10  10        8.79       10.44      5.06 o 
  -6  10  10        5.18        8.89      3.31 o 
  -5  10  10      133.77      133.06      7.74 o 
  -4  10  10       19.43       20.99      4.55 o 
  -3  10  10      192.58      202.36      9.13 o 
  -2  10  10      171.17      161.15     11.47 o 
  -1  10  10       43.69       41.31      4.48 o 
   0  10  10       36.94       34.31      4.37 o 
   1  10  10      126.48      116.73      6.75 o 
   2  10  10      200.93      202.01      7.93 o 
   3  10  10       17.20       17.83      4.41 o 
   4  10  10       25.71       21.47      8.52 o 
   5  10  10       45.02       52.66      7.36 o 
   6  10  10       23.56        9.13      5.02 o 
   7  10  10       15.17        7.68      4.17 o 
   8  10  10      111.30      106.08     10.10 o 
  -7  11  10       11.64        5.38      4.50 o 
  -6  11  10        1.24       -1.03      3.35 o 
  -5  11  10        5.81        4.10      4.11 o 
  -4  11  10       52.34       57.42      6.52 o 
  -3  11  10      218.30      242.07     25.69 o 
  -2  11  10        4.86        6.45      5.98 o 
  -1  11  10       31.20       27.34      4.57 o 
   0  11  10      306.86      326.60     13.29 o 
   1  11  10      126.76      140.93      9.29 o 
   2  11  10       36.06       40.21      4.26 o 
   3  11  10       26.57       27.78      4.80 o 
   4  11  10        9.94       14.75      4.68 o 
   5  11  10        6.86        8.95      4.78 o 
   6  11  10       21.70       15.53      5.81 o 
 -18   1  11       35.46       32.28      5.34 o 
 -17   1  11        8.16        7.32      3.18 o 
 -16   1  11       51.48       52.85      4.46 o 
 -15   1  11        0.75        0.06      2.24 o 
 -14   1  11       48.00       48.38      3.68 o 
 -13   1  11        0.18        0.52      1.87 o 
 -12   1  11       52.94       47.77      3.07 o 
 -11   1  11       91.71      106.23      3.61 o 
 -10   1  11      331.31      300.59      6.02 o 
  -9   1  11       36.80       30.64      2.28 o 
  -8   1  11       29.71       27.94      2.16 o 
  -7   1  11       57.69       64.19      3.12 o 
  -6   1  11        2.28        2.05      1.10 o 
  -5   1  11      570.71      606.56      7.94 o 
  -4   1  11      613.85      662.86      8.69 o 
  -3   1  11     1676.37     1870.77     23.22 o 
  -2   1  11     1191.51     1263.92     12.27 o 
  -1   1  11       79.60       94.38      2.94 o 
   0   1  11        0.10        0.40      1.13 o 
   1   1  11        9.64       10.05      1.57 o 
   2   1  11       18.32       16.89      1.77 o 
   3   1  11      452.51      487.46      8.53 o 
   4   1  11      425.07      392.32      7.92 o 
   5   1  11      152.79      131.76      4.29 o 
   6   1  11      430.40      378.48      7.70 o 
   7   1  11        1.85        5.59      1.71 o 
   8   1  11        3.57        1.96      1.75 o 
   9   1  11      108.80       88.80      4.25 o 
  10   1  11      179.11      161.67      6.07 o 
  11   1  11       74.27       84.23      5.78 o 
  12   1  11       38.98       34.89      5.15 o 
  13   1  11       25.51       17.04      7.13 o 
  14   1  11        7.77        1.86      6.20 o 
  15   1  11      120.06      145.96     10.62 o 
  16   1  11       12.16       14.46      6.97 o 
 -17   2  11       36.56       42.70      7.78 o 
 -16   2  11       51.67       64.06      4.94 o 
 -15   2  11        0.00        0.73      2.39 o 
 -14   2  11      150.20      143.79      5.33 o 
 -13   2  11        1.11       -0.35      1.87 o 
 -12   2  11        7.71        5.74      2.07 o 
 -11   2  11       50.37       48.38      4.76 o 
 -10   2  11      165.07      160.98      4.82 o 
  -9   2  11        7.51        1.11      1.57 o 
  -8   2  11       23.48       31.89      3.03 o 
  -7   2  11      185.81      184.29      4.84 o 
  -6   2  11       51.52       50.53      2.48 o 
  -5   2  11      138.90      149.07      4.57 o 
  -4   2  11      210.75      197.54      4.64 o 
  -3   2  11     1050.38     1025.81     10.98 o 
  -2   2  11      247.44      256.16      4.64 o 
  -1   2  11       46.43       44.35      2.30 o 
   0   2  11       94.94       98.40      3.22 o 
   1   2  11        6.11        3.51      1.23 o 
   2   2  11       74.06       86.23      3.41 o 
   3   2  11      102.21       74.43      3.48 o 
   4   2  11       67.61       72.56      3.38 o 
   5   2  11      925.35      861.41     14.52 o 
   6   2  11        9.74       12.47      2.13 o 
   7   2  11      498.59      466.58      8.98 o 
   8   2  11        2.82        2.09      1.92 o 
   9   2  11        3.11        3.72      2.18 o 
  10   2  11      481.75      475.45      9.66 o 
  11   2  11      125.71      122.09      6.44 o 
  12   2  11      113.31      122.35      7.77 o 
  13   2  11        1.26        1.63      3.57 o 
  14   2  11        0.34        3.72      6.51 o 
  15   2  11        0.35        6.02      4.62 o 
  16   2  11      252.42      324.05     15.00 o 
 -17   3  11        9.30        3.86      3.02 o 
 -16   3  11       10.92        9.35      3.14 o 
 -15   3  11       45.89       41.19      4.15 o 
 -14   3  11       98.01       92.17      5.28 o 
 -13   3  11        0.19       -1.05      1.95 o 
 -12   3  11       11.26        7.07      2.01 o 
 -11   3  11       16.26       14.00      2.16 o 
 -10   3  11        0.60        0.69      1.69 o 
  -9   3  11      845.73      809.88     12.05 o 
  -8   3  11       35.05       46.56      2.99 o 
  -7   3  11        1.57        3.03      1.65 o 
  -6   3  11       17.43       20.43      2.04 o 
  -5   3  11      821.51      854.97     10.71 o 
  -4   3  11      103.48      123.42      3.22 o 
  -3   3  11       53.10       60.03      2.59 o 
  -2   3  11      501.29      514.17      8.24 o 
  -1   3  11     3330.33     3477.02     35.79 o 
   0   3  11      404.15      419.32      5.80 o 
   1   3  11       98.03       99.51      4.72 o 
   2   3  11      927.76      956.89     10.90 o 
   3   3  11      414.49      387.86      7.48 o 
   4   3  11     1397.07     1390.57     18.54 o 
   5   3  11      738.68      709.52     12.86 o 
   6   3  11       33.66       31.93      3.25 o 
   7   3  11      167.45      152.36      5.07 o 
   8   3  11      164.05      168.04      5.42 o 
   9   3  11       93.87      104.33      4.52 o 
  10   3  11      200.31      209.62      7.16 o 
  11   3  11        0.64        2.02      2.12 o 
  12   3  11       22.20       18.58      2.88 o 
  13   3  11       27.51       25.77      3.39 o 
  14   3  11        1.89        2.71      3.57 o 
  15   3  11       67.36       81.25     17.66 o 
 -17   4  11       12.04       12.15      4.71 o 
 -16   4  11       34.63       34.53      4.26 o 
 -15   4  11      561.90      567.08     12.42 o 
 -14   4  11        9.70        9.35      2.86 o 
 -13   4  11        4.14        2.81      2.61 o 
 -12   4  11       98.74       86.23      7.42 o 
 -11   4  11       26.07       26.55      3.14 o 
 -10   4  11      270.12      275.95      8.98 o 
  -9   4  11      328.45      311.95      6.23 o 
  -8   4  11       89.38       70.18      3.45 o 
  -7   4  11      137.46      115.92      3.97 o 
  -6   4  11      106.62       93.32      4.42 o 
  -5   4  11        1.52        0.32      1.20 o 
  -4   4  11      125.39      116.06      3.84 o 
  -3   4  11      516.47      517.58      8.23 o 
  -2   4  11       81.51       83.13      3.22 o 
  -1   4  11      234.35      246.57      8.72 o 
   0   4  11      227.43      221.81      5.48 o 
   1   4  11      188.75      173.04      5.53 o 
   2   4  11      460.46      421.64     14.40 o 
   3   4  11       19.28       17.25      2.20 o 
   4   4  11       13.93        9.03      2.29 o 
   5   4  11        3.41        2.98      1.71 o 
   6   4  11      256.87      230.65      6.06 o 
   7   4  11      190.72      227.60      6.55 o 
   8   4  11      856.87      847.30     18.64 o 
   9   4  11        0.52        2.15      1.83 o 
  10   4  11        4.81        4.82      2.20 o 
  11   4  11        9.55       10.07      2.65 o 
  12   4  11      203.69      228.57      7.11 o 
  13   4  11       29.25       20.36      3.79 o 
  14   4  11        1.89        0.36      3.88 o 
  15   4  11       38.28       46.01      5.96 o 
 -16   5  11       52.78       58.07      5.73 o 
 -15   5  11       22.68       27.57      4.47 o 
 -14   5  11       40.73       39.34      4.49 o 
 -13   5  11        0.01        2.78      2.77 o 
 -12   5  11       28.74       31.75      7.02 o 
 -11   5  11       21.49       13.50      2.61 o 
 -10   5  11        9.09        6.18      2.19 o 
  -9   5  11       27.48       29.27      4.07 o 
  -8   5  11       11.87        8.83      2.13 o 
  -7   5  11        0.77        0.33      1.49 o 
  -6   5  11       16.53       25.19      2.22 o 
  -5   5  11      291.13      289.88      6.09 o 
  -4   5  11      283.33      297.77      6.23 o 
  -3   5  11        4.41        2.77      2.01 o 
  -2   5  11      391.72      372.89      9.74 o 
  -1   5  11      195.37      196.10      5.90 o 
   0   5  11      147.45      183.02      7.25 o 
   1   5  11      242.45      202.19      6.15 o 
   2   5  11      216.01      203.69      6.22 o 
   3   5  11       22.47       20.91      3.25 o 
   4   5  11        0.00       -0.44      1.63 o 
   5   5  11        1.70       -0.44      1.77 o 
   6   5  11      165.09      161.77      5.30 o 
   7   5  11       34.11       37.99      4.06 o 
   8   5  11      226.30      225.89      6.56 o 
   9   5  11       43.30       35.85      3.38 o 
  10   5  11       39.56       45.64      3.83 o 
  11   5  11        1.38        1.92      2.48 o 
  12   5  11      136.74      169.29      6.56 o 
  13   5  11        9.11        5.11      2.93 o 
  14   5  11        1.50        3.90      3.27 o 
 -15   6  11       66.67       86.36      9.97 o 
 -14   6  11        6.51        6.64      4.78 o 
 -13   6  11        2.11        0.37      3.28 o 
 -12   6  11        0.39        1.55      3.04 o 
 -11   6  11       70.92       61.49      6.39 o 
 -10   6  11       41.32       42.48      5.25 o 
  -9   6  11      112.02      116.55      5.42 o 
  -8   6  11       10.01        8.46      2.44 o 
  -7   6  11        0.97        2.73      2.02 o 
  -6   6  11      182.98      151.39      5.75 o 
  -5   6  11        0.01        1.16      2.01 o 
  -4   6  11      164.79      160.65      5.25 o 
  -3   6  11      721.48      700.57     15.40 o 
  -2   6  11      316.20      297.75      7.93 o 
  -1   6  11       10.32        6.66      2.13 o 
   0   6  11      748.63      711.20     13.15 o 
   1   6  11      312.42      276.07      8.69 o 
   2   6  11       50.52       60.36      4.64 o 
   3   6  11      324.09      341.64     10.11 o 
   4   6  11       41.37       43.94      3.76 o 
   5   6  11        1.35        2.95      1.94 o 
   6   6  11       53.27       50.87      3.58 o 
   7   6  11      380.36      396.64      8.86 o 
   8   6  11        9.06       14.88      3.97 o 
   9   6  11       84.54       92.23      4.61 o 
  10   6  11      168.74      177.68      7.33 o 
  11   6  11      318.11      370.47     10.97 o 
  12   6  11        5.08        4.63      3.16 o 
  13   6  11        0.04       -3.09      3.09 o 
 -14   7  11        1.94        3.43      3.80 o 
 -13   7  11        0.53       -1.69      4.12 o 
 -12   7  11       17.13       15.10      3.93 o 
 -11   7  11        0.58        1.51      3.10 o 
 -10   7  11        2.83        5.45      4.12 o 
  -9   7  11        0.51        0.91      2.65 o 
  -8   7  11        4.81        8.14      2.75 o 
  -7   7  11       11.28        8.31      2.54 o 
  -6   7  11       22.92       26.52      3.25 o 
  -5   7  11       73.56       76.51      5.32 o 
  -4   7  11       65.93       80.61      5.59 o 
  -3   7  11      470.71      477.24     13.42 o 
  -2   7  11       19.96       15.56      3.16 o 
  -1   7  11       40.64       39.88      8.83 o 
   0   7  11       12.61       13.36      5.19 o 
   1   7  11        0.02       -2.13      2.13 o 
   2   7  11       51.53       45.59      6.00 o 
   3   7  11      198.92      204.01      7.96 o 
   4   7  11      459.53      443.37     13.95 o 
   5   7  11        9.38        7.83      2.65 o 
   6   7  11       48.88       52.18      6.22 o 
   7   7  11       17.26       19.44      3.29 o 
   8   7  11       29.03       25.04      3.56 o 
   9   7  11        0.00        0.44      2.71 o 
  10   7  11       43.88       40.55      4.49 o 
  11   7  11       82.47       89.87      9.03 o 
  12   7  11        4.47        5.62      3.45 o 
 -13   8  11       22.52       22.22      7.62 o 
 -12   8  11       18.16       16.11      4.50 o 
 -11   8  11       33.31       25.46      4.73 o 
 -10   8  11       42.70       42.73      4.55 o 
  -9   8  11        8.32        6.00      3.08 o 
  -8   8  11        0.05       -0.97      2.25 o 
  -7   8  11        0.00        1.41      2.53 o 
  -6   8  11        6.27        4.31      3.18 o 
  -5   8  11       31.23       27.47      4.00 o 
  -4   8  11      232.14      245.55      9.11 o 
  -3   8  11      133.08      130.68      6.89 o 
  -2   8  11       20.63       15.83      4.31 o 
  -1   8  11        6.83        2.79      2.77 o 
   0   8  11      319.66      323.52     26.03 o 
   1   8  11       82.41       68.10      7.00 o 
   2   8  11        1.65        0.15      3.87 o 
   3   8  11       26.72       46.79      9.30 o 
   4   8  11       25.54       20.33     17.66 o 
   5   8  11        0.00       -0.21      2.73 o 
   6   8  11       19.23       16.15      3.37 o 
   7   8  11      116.54      121.82      8.77 o 
   8   8  11        4.69        3.19      3.40 o 
   9   8  11      119.32      120.17      7.53 o 
  10   8  11       39.79       39.75      5.50 o 
  11   8  11        0.14       -1.90      3.21 o 
 -11   9  11       15.72       15.13      3.94 o 
 -10   9  11      118.20      105.21     11.14 o 
  -9   9  11       74.52       81.98      6.03 o 
  -8   9  11        1.55       -1.65      2.84 o 
  -7   9  11      174.45      185.64      7.53 o 
  -6   9  11      207.88      219.78     10.25 o 
  -5   9  11       52.13       48.92      5.43 o 
  -4   9  11       30.72       37.48      4.78 o 
  -3   9  11       87.66       89.59      6.56 o 
  -2   9  11        2.33        2.17      3.22 o 
  -1   9  11       73.21       77.46      6.53 o 
   0   9  11       60.45       56.89      8.44 o 
   1   9  11      215.86      211.88     15.64 o 
   2   9  11      178.88      162.12      9.83 o 
   3   9  11      110.71       76.53     11.77 o 
   4   9  11        2.91        0.44      4.01 o 
   5   9  11       66.69       62.26     15.34 o 
   6   9  11      236.06      248.88      9.98 o 
   7   9  11        8.68        7.80      6.56 o 
   8   9  11      108.90      133.34     10.05 o 
   9   9  11        7.89        4.82      4.04 o 
  10   9  11       60.71       76.22     11.77 o 
  -9  10  11        1.61       -1.91      3.80 o 
  -8  10  11      163.48      185.76     18.51 o 
  -7  10  11       19.84        9.44      4.06 o 
  -6  10  11       19.93       15.07      4.33 o 
  -5  10  11        0.31        1.39      3.64 o 
  -4  10  11      128.71      127.56      7.94 o 
  -3  10  11        7.26        1.88      3.56 o 
  -2  10  11        0.49       -0.55      3.53 o 
  -1  10  11       98.23       84.62      8.04 o 
   0  10  11      127.66      138.12      7.91 o 
   1  10  11        1.14       -0.23      3.58 o 
   2  10  11      167.41      174.96      8.94 o 
   3  10  11        0.17        1.55      6.51 o 
   4  10  11        0.14       -4.03      6.51 o 
   5  10  11       66.18       67.22      8.16 o 
   6  10  11       33.85       39.29      8.83 o 
   7  10  11       69.30       81.61      7.39 o 
  -6  11  11       30.66       38.11     10.53 o 
  -5  11  11       59.29       72.64      7.63 o 
  -4  11  11        0.59       -2.03      5.29 o 
  -3  11  11        8.46       10.32      4.50 o 
  -2  11  11        1.34       -3.65      3.65 o 
  -1  11  11      162.55      169.17     12.41 o 
   0  11  11        1.01        4.13      4.05 o 
   1  11  11       25.37       28.69      4.66 o 
   2  11  11        1.92        3.67      3.70 o 
   3  11  11      120.96      145.57      9.07 o 
   4  11  11        1.15        1.05      4.42 o 
 -17   0  12      113.95      115.87     10.37 o 
 -16   0  12      169.30      181.82     10.65 o 
 -15   0  12       16.78       19.21      4.23 o 
 -14   0  12       29.95       23.70      4.27 o 
 -13   0  12     1431.82     1397.16     26.93 o 
 -12   0  12      111.89      109.64      6.44 o 
 -11   0  12       21.54       18.13      2.97 o 
 -10   0  12       37.86       45.99      3.94 o 
  -9   0  12      318.30      319.44      8.17 o 
  -8   0  12        8.44       13.38      3.09 o 
  -7   0  12       30.63       21.80      3.05 o 
  -6   0  12      557.83      536.17     16.83 o 
  -5   0  12     4946.46     5286.57     94.32 o 
  -4   0  12     1026.89     1110.86     21.43 o 
  -3   0  12      642.73      697.59     13.71 o 
  -2   0  12      236.00      270.64      7.36 o 
  -1   0  12        1.36        0.37      1.72 o 
   0   0  12       11.11       16.09      2.23 o 
   1   0  12     1384.07     1473.51     21.37 o 
   2   0  12     3058.70     3085.79     40.15 o 
   3   0  12     1240.27     1038.58     19.51 o 
   4   0  12      525.06      448.44     18.65 o 
   5   0  12      390.07      363.26     14.29 o 
   6   0  12       86.80       86.52      4.89 o 
   7   0  12      148.56      133.24      7.56 o 
   8   0  12       56.44       49.17     11.15 o 
   9   0  12      507.92      506.46     15.88 o 
  10   0  12        1.00       -2.72      2.82 o 
  11   0  12       98.54       86.82     10.53 o 
 -17   1  12      101.16      108.09      6.47 o 
 -16   1  12        0.64       -0.32      2.91 o 
 -15   1  12        5.50        4.81      2.57 o 
 -14   1  12      134.96      133.00      5.85 o 
 -13   1  12       13.61        7.57      2.18 o 
 -12   1  12      734.40      716.79     10.84 o 
 -11   1  12        0.92        0.26      1.59 o 
 -10   1  12        8.56        8.95      1.84 o 
  -9   1  12      433.80      414.13      7.54 o 
  -8   1  12      397.07      403.21      6.43 o 
  -7   1  12      452.70      494.51      7.67 o 
  -6   1  12       22.56       19.51      1.88 o 
  -5   1  12      156.77      184.13      4.75 o 
  -4   1  12     2465.84     2558.24     28.93 o 
  -3   1  12      921.80      979.02     11.61 o 
  -2   1  12      521.86      559.08      8.03 o 
  -1   1  12      323.27      322.37      5.75 o 
   0   1  12        6.01       10.84      1.50 o 
   1   1  12        5.51        3.04      1.33 o 
   2   1  12      662.34      611.00      9.17 o 
   3   1  12       41.64       44.06      2.62 o 
   4   1  12        3.33        3.88      1.62 o 
   5   1  12      226.10      237.23      6.86 o 
   6   1  12        9.40       14.12      2.21 o 
   7   1  12       60.08       46.61      6.03 o 
   8   1  12      704.17      681.67     11.86 o 
   9   1  12       34.99       29.03      2.96 o 
  10   1  12       23.53       21.10      3.86 o 
  11   1  12       32.61       36.66      4.45 o 
  12   1  12      221.64      222.45     10.74 o 
  13   1  12        6.05        7.44      6.51 o 
  14   1  12        0.17        7.13      7.13 o 
  15   1  12       60.29       61.35     11.77 o 
 -17   2  12        1.58        3.69      3.19 o 
 -16   2  12        2.87        1.55      2.59 o 
 -15   2  12        0.01       -2.21      2.27 o 
 -14   2  12        1.41        5.68      2.44 o 
 -13   2  12       20.88       15.93      2.62 o 
 -12   2  12      172.07      162.30      5.35 o 
 -11   2  12       26.76       25.21      3.14 o 
 -10   2  12       12.53       16.78      2.55 o 
  -9   2  12       54.33       62.33      4.55 o 
  -8   2  12     1307.28     1301.23     16.79 o 
  -7   2  12     1339.83     1359.10     15.90 o 
  -6   2  12       18.13        8.93      1.64 o 
  -5   2  12      407.25      419.71      7.41 o 
  -4   2  12     1237.82     1327.79     18.05 o 
  -3   2  12      674.09      692.31      9.16 o 
  -2   2  12      124.56      131.27      3.93 o 
  -1   2  12      379.87      394.90      6.48 o 
   0   2  12       68.77       84.40      3.04 o 
   1   2  12      733.35      677.91      9.88 o 
   2   2  12       26.00       17.56      2.10 o 
   3   2  12       46.55       38.23      2.60 o 
   4   2  12       15.51       12.99      2.09 o 
   5   2  12      619.82      581.91     10.20 o 
   6   2  12     1730.08     1557.72     20.89 o 
   7   2  12      167.76      177.41      5.57 o 
   8   2  12        0.59       -0.02      2.11 o 
   9   2  12      233.80      215.53      7.36 o 
  10   2  12        7.29        7.63      2.38 o 
  11   2  12       17.16       15.24      3.13 o 
  12   2  12        0.41       -0.62      2.63 o 
  13   2  12        1.27        7.23      3.57 o 
  14   2  12       16.05       13.63      7.75 o 
  15   2  12        6.16        8.15      5.15 o 
 -17   3  12        0.00        2.97      4.14 o 
 -16   3  12        1.01        4.64      3.01 o 
 -15   3  12       79.61       79.82      5.39 o 
 -14   3  12       29.24       27.65      4.25 o 
 -13   3  12        9.87        9.02      2.49 o 
 -12   3  12        0.00       -1.26      1.92 o 
 -11   3  12        8.41        5.18      2.26 o 
 -10   3  12      121.58      124.05      4.51 o 
  -9   3  12      113.02      103.57      4.10 o 
  -8   3  12       43.63       51.29      3.26 o 
  -7   3  12       22.82       21.99      2.32 o 
  -6   3  12      420.09      448.88      8.00 o 
  -5   3  12       25.69       29.72      2.18 o 
  -4   3  12       92.08       83.80      3.39 o 
  -3   3  12      120.28       95.51      3.43 o 
  -2   3  12       49.25       41.20      2.88 o 
  -1   3  12     1751.04     1720.39     21.82 o 
   0   3  12      464.26      435.32      7.11 o 
   1   3  12      410.45      411.99      7.18 o 
   2   3  12        0.78        0.58      1.31 o 
   3   3  12      670.91      631.50     10.47 o 
   4   3  12        4.93        1.20      1.66 o 
   5   3  12      117.71      100.94      4.69 o 
   6   3  12      102.69       94.99      7.16 o 
   7   3  12        0.87        2.70      1.96 o 
   8   3  12       16.24       17.96      3.29 o 
   9   3  12      126.63      134.28      5.23 o 
  10   3  12       17.80       11.47      2.94 o 
  11   3  12       17.04       16.14      2.83 o 
  12   3  12       40.82       43.46      5.06 o 
  13   3  12       30.89       31.05      3.74 o 
  14   3  12        0.00        3.16      4.59 o 
  15   3  12        1.47        2.79      6.20 o 
 -16   4  12       44.22       41.45      4.99 o 
 -15   4  12       15.35       15.45      3.85 o 
 -14   4  12       33.84       37.36      4.47 o 
 -13   4  12       14.20        7.30      3.01 o 
 -12   4  12       35.89       26.84      3.64 o 
 -11   4  12       26.26       31.33      3.03 o 
 -10   4  12       15.17       15.98      2.43 o 
  -9   4  12      175.43      165.63      5.62 o 
  -8   4  12      448.43      430.39      8.95 o 
  -7   4  12       30.53       39.89      3.30 o 
  -6   4  12      100.80       82.56      3.24 o 
  -5   4  12      563.42      537.97      8.13 o 
  -4   4  12       49.05       55.59      2.89 o 
  -3   4  12      393.62      342.29      8.04 o 
  -2   4  12      230.01      214.86      5.58 o 
  -1   4  12       11.48       11.02      2.27 o 
   0   4  12      238.36      225.34      6.38 o 
   1   4  12        0.04       -1.97      1.97 o 
   2   4  12       96.98       94.90      3.58 o 
   3   4  12      162.89      158.18      7.67 o 
   4   4  12       19.78       17.16      2.76 o 
   5   4  12      117.35       99.08      4.67 o 
   6   4  12        3.55        3.99      1.91 o 
   7   4  12       20.70       18.62      2.65 o 
   8   4  12       50.14       32.28      2.92 o 
   9   4  12        1.25        3.10      2.04 o 
  10   4  12       94.38      102.54      7.96 o 
  11   4  12        0.00        2.55      2.38 o 
  12   4  12       24.10       25.46      3.34 o 
  13   4  12        1.54        2.96      3.21 o 
  14   4  12       62.01       58.77      5.63 o 
 -15   5  12       64.27       65.03      5.75 o 
 -14   5  12        3.98       -1.70      2.95 o 
 -13   5  12        0.62       -1.28      2.80 o 
 -12   5  12        0.46        3.80      2.78 o 
 -11   5  12       14.68       12.88      4.93 o 
 -10   5  12       51.22       49.44      4.36 o 
  -9   5  12       79.04       74.52      5.41 o 
  -8   5  12      115.82      123.17      5.11 o 
  -7   5  12      121.12      118.80      4.71 o 
  -6   5  12        1.75        1.38      1.58 o 
  -5   5  12        8.47        6.62      1.74 o 
  -4   5  12      168.55      182.68      6.06 o 
  -3   5  12      410.84      396.84      9.14 o 
  -2   5  12       34.12       46.78      7.67 o 
  -1   5  12      172.26      180.78      7.96 o 
   0   5  12       69.75       54.02      4.41 o 
   1   5  12      740.32      779.75     14.01 o 
   2   5  12      251.72      221.65      9.73 o 
   3   5  12       69.01       72.02      3.96 o 
   4   5  12      366.05      370.85      8.21 o 
   5   5  12       12.51       10.58      3.35 o 
   6   5  12      350.67      363.82      9.33 o 
   7   5  12       98.32      109.95      6.11 o 
   8   5  12       33.44       26.92      3.08 o 
   9   5  12       99.20      102.21      5.03 o 
  10   5  12      206.21      194.00      6.58 o 
  11   5  12        5.65        3.13      2.39 o 
  12   5  12      120.73      130.83      6.18 o 
  13   5  12        5.93        5.47      3.04 o 
 -15   6  12       53.78       52.68      9.30 o 
 -14   6  12       64.74       53.75      6.08 o 
 -13   6  12       64.54       65.95      8.75 o 
 -12   6  12       10.21        9.73      3.83 o 
 -11   6  12       51.68       46.62      4.44 o 
 -10   6  12        0.01        1.98      2.43 o 
  -9   6  12        7.98        5.23      2.44 o 
  -8   6  12       11.51       10.13      2.45 o 
  -7   6  12        2.53        2.73      2.05 o 
  -6   6  12       40.00       28.19      5.77 o 
  -5   6  12        9.07        7.80      2.47 o 
  -4   6  12       38.33       41.85      3.79 o 
  -3   6  12       78.44       79.42      4.66 o 
  -2   6  12       18.09       20.64      3.50 o 
  -1   6  12      855.57      792.42     14.43 o 
   0   6  12       41.25       34.32      3.45 o 
   1   6  12        3.59        3.72      3.80 o 
   2   6  12       13.69       15.15      3.87 o 
   3   6  12      233.30      207.70      7.95 o 
   4   6  12       32.38       31.73      3.19 o 
   5   6  12        0.07        1.23      2.09 o 
   6   6  12       10.10        6.58      2.47 o 
   7   6  12        3.42        1.77      2.42 o 
   8   6  12       19.64       19.88      3.11 o 
   9   6  12      123.72      138.42      5.31 o 
  10   6  12        4.43        7.79      2.56 o 
  11   6  12       53.93       51.54      4.45 o 
  12   6  12        0.62        0.78      3.25 o 
  13   6  12        0.00        5.60      3.99 o 
 -13   7  12       80.32       79.41      6.08 o 
 -12   7  12        0.06        1.10      3.01 o 
 -11   7  12        9.23       22.42      4.77 o 
 -10   7  12      106.58      131.92      9.55 o 
  -9   7  12       44.40       41.37      4.86 o 
  -8   7  12       65.10       66.69      5.05 o 
  -7   7  12       60.03       68.36      5.81 o 
  -6   7  12       31.91       33.38      5.68 o 
  -5   7  12       14.64       13.42      2.96 o 
  -4   7  12        8.82        6.07      4.06 o 
  -3   7  12       14.71        9.41      3.05 o 
  -2   7  12        0.60        1.27      2.25 o 
  -1   7  12       32.17       36.65      5.27 o 
   0   7  12      157.05      133.46     12.03 o 
   1   7  12        0.32        0.84      2.29 o 
   2   7  12        1.30        1.10      2.59 o 
   3   7  12      210.66      208.39     21.69 o 
   4   7  12       26.13       22.77      3.71 o 
   5   7  12      100.08       98.21      5.00 o 
   6   7  12       17.15       15.73      2.98 o 
   7   7  12        0.52        4.11      2.75 o 
   8   7  12      368.18      409.53     10.75 o 
   9   7  12        3.69        4.36      3.12 o 
  10   7  12        2.16        2.48      3.63 o 
  11   7  12        0.23       -0.37      3.21 o 
  12   7  12       89.32      108.01      8.88 o 
 -12   8  12        2.44        3.86      3.96 o 
 -11   8  12      139.32      147.04      8.22 o 
 -10   8  12      176.69      194.89      8.85 o 
  -9   8  12       29.27       28.60      4.29 o 
  -8   8  12       26.22       26.84      4.71 o 
  -7   8  12       26.17       25.23      4.93 o 
  -6   8  12       16.57       11.38      3.18 o 
  -5   8  12      125.28      121.60      6.87 o 
  -4   8  12       43.34       40.04      4.77 o 
  -3   8  12      151.45      166.55      7.85 o 
  -2   8  12       23.01       21.00      6.08 o 
  -1   8  12        0.56       -0.03      2.90 o 
   0   8  12        0.78        3.41      7.75 o 
   1   8  12       46.48       38.06      5.58 o 
   2   8  12       37.55       30.82      5.36 o 
   3   8  12       64.97       59.80     10.53 o 
   4   8  12      169.82      167.01     15.18 o 
   5   8  12      174.35      193.36      8.68 o 
   6   8  12       46.55       33.97      4.20 o 
   7   8  12        8.49        4.23      3.56 o 
   8   8  12       21.50       24.64      5.58 o 
   9   8  12        1.38        4.10      3.75 o 
  10   8  12       44.94       58.85      6.34 o 
 -10   9  12       91.95       92.04      6.80 o 
  -9   9  12       45.02       48.90      6.10 o 
  -8   9  12      174.29      202.35      9.23 o 
  -7   9  12      130.85      147.68      8.09 o 
  -6   9  12       19.13       18.24      4.35 o 
  -5   9  12       81.66       99.11      7.32 o 
  -4   9  12        5.29        2.51      3.41 o 
  -3   9  12        0.33        1.19      3.34 o 
  -2   9  12        0.22        2.22      3.31 o 
  -1   9  12       69.61       68.10      6.23 o 
   0   9  12      248.29      266.17     14.38 o 
   1   9  12       65.86       70.82     10.12 o 
   2   9  12      188.05      196.19     19.83 o 
   3   9  12       51.12       38.73      9.92 o 
   4   9  12        5.42        7.75      7.75 o 
   5   9  12       22.43       22.10      4.47 o 
   6   9  12       91.82       97.54     11.23 o 
   7   9  12       16.34       12.45      4.31 o 
   8   9  12        1.89        0.15      4.81 o 
  -8  10  12       92.81      117.28      8.27 o 
  -7  10  12       94.58      103.43     11.60 o 
  -6  10  12      140.13      141.87      8.33 o 
  -5  10  12      100.56      107.89      8.07 o 
  -4  10  12       59.67       77.41      6.97 o 
  -3  10  12       71.91       61.44      6.38 o 
  -2  10  12        9.73        0.43      5.58 o 
  -1  10  12       44.12       45.16     14.30 o 
   0  10  12       19.27       12.39      4.32 o 
   1  10  12       86.44       85.88      8.46 o 
   2  10  12        1.35        5.57      4.10 o 
   3  10  12        5.54        5.89      7.44 o 
   4  10  12       31.07       39.97     10.53 o 
   5  10  12       51.76       62.25     10.07 o 
   6  10  12      198.12      232.61     10.66 o 
  -3  11  12       37.09       45.24     11.15 o 
  -2  11  12       42.50       47.32      6.18 o 
  -1  11  12       74.69       68.08      7.05 o 
   0  11  12        9.32        4.24      4.48 o 
   1  11  12        0.29       -1.12      4.62 o 
   2  11  12       22.16       25.91     14.72 o 
 -16   1  13       47.57       47.83      4.62 o 
 -15   1  13      140.17      131.85      6.15 o 
 -14   1  13        3.32        6.79      2.71 o 
 -13   1  13      107.76      109.73      5.52 o 
 -12   1  13      249.92      257.20      7.62 o 
 -11   1  13       63.38       68.84      4.39 o 
 -10   1  13      469.40      475.74      8.93 o 
  -9   1  13        2.67        2.36      2.03 o 
  -8   1  13      822.33      831.99     13.49 o 
  -7   1  13      108.86      100.98      4.26 o 
  -6   1  13      514.45      542.93     11.15 o 
  -5   1  13     1286.83     1327.20     20.64 o 
  -4   1  13      166.99      171.36      5.76 o 
  -3   1  13      170.99      179.64      4.82 o 
  -2   1  13     1197.27     1307.83     24.41 o 
  -1   1  13       75.98       85.02      3.11 o 
   0   1  13      282.04      286.14      5.41 o 
   1   1  13       24.37       16.38      2.51 o 
   2   1  13      578.54      602.15      8.70 o 
   3   1  13      410.32      345.60      6.76 o 
   4   1  13        4.26        1.32      1.63 o 
   5   1  13      453.74      435.38      9.79 o 
   6   1  13      263.26      252.65      6.67 o 
   7   1  13      129.18      117.18      4.70 o 
   8   1  13       18.77       19.32      2.79 o 
   9   1  13       12.06        6.34      2.32 o 
  10   1  13        4.61        3.33      2.98 o 
  11   1  13        3.58        5.46      3.19 o 
  12   1  13        0.11        1.12      3.65 o 
  13   1  13      162.36      172.89     15.80 o 
  14   1  13       50.83       43.69     10.53 o 
 -16   2  13       29.37       23.58      3.95 o 
 -15   2  13        7.91        6.11      2.79 o 
 -14   2  13       28.65       27.99      3.28 o 
 -13   2  13       13.97       11.66      2.96 o 
 -12   2  13        8.10        4.33      2.85 o 
 -11   2  13       36.55       20.56      3.60 o 
 -10   2  13       19.24       23.00      2.56 o 
  -9   2  13        1.48        1.33      1.56 o 
  -8   2  13       99.88      113.11      3.89 o 
  -7   2  13       26.49       30.85      2.41 o 
  -6   2  13     1256.80     1268.66     16.31 o 
  -5   2  13        5.64        7.36      1.76 o 
  -4   2  13      108.78      104.21      4.75 o 
  -3   2  13      114.60      108.98      4.60 o 
  -2   2  13      165.77      165.23      4.92 o 
  -1   2  13      198.71      193.45      6.59 o 
   0   2  13      481.83      487.77      8.12 o 
   1   2  13      331.99      356.83      6.75 o 
   2   2  13      100.41       87.58      3.82 o 
   3   2  13      215.33      214.86      5.71 o 
   4   2  13       34.74       23.91      3.39 o 
   5   2  13      188.15      159.33      5.15 o 
   6   2  13       67.49       66.07      4.00 o 
   7   2  13      216.52      194.90      6.01 o 
   8   2  13       34.74       24.32      3.30 o 
   9   2  13        8.32        4.68      2.29 o 
  10   2  13       66.86       51.23      4.30 o 
  11   2  13       29.03       27.60      3.86 o 
  12   2  13        5.21        7.62      3.40 o 
  13   2  13       27.63       27.91      4.72 o 
  14   2  13      128.93      123.94     15.18 o 
 -16   3  13        9.88        9.65      3.36 o 
 -15   3  13        7.58        5.67      3.34 o 
 -14   3  13       22.56       20.80      5.43 o 
 -13   3  13       10.46       13.45      2.68 o 
 -12   3  13       27.13       24.53      3.76 o 
 -11   3  13      235.82      239.57      7.12 o 
 -10   3  13        0.15        1.91      1.91 o 
  -9   3  13        7.85        8.67      2.02 o 
  -8   3  13      181.96      169.56      5.09 o 
  -7   3  13       65.21       64.72      3.57 o 
  -6   3  13       37.65       43.17      3.09 o 
  -5   3  13        2.29        1.77      1.73 o 
  -4   3  13        0.03        0.16      1.52 o 
  -3   3  13       27.59       37.91      3.30 o 
  -2   3  13        0.03        1.91      1.65 o 
  -1   3  13       19.41       17.30      2.30 o 
   0   3  13       26.41       37.33      3.18 o 
   1   3  13      202.60      205.70      8.43 o 
   2   3  13      189.82      208.42      6.34 o 
   3   3  13      549.94      552.38     11.10 o 
   4   3  13       13.03       14.53      2.36 o 
   5   3  13        4.49        1.62      2.11 o 
   6   3  13      468.83      440.97      9.14 o 
   7   3  13      515.84      496.29     10.03 o 
   8   3  13        0.81       -0.42      2.03 o 
   9   3  13        4.19        8.00      2.47 o 
  10   3  13        7.41        5.41      2.33 o 
  11   3  13       15.10       10.84      2.82 o 
  12   3  13      239.38      263.30      7.97 o 
  13   3  13       32.42       24.93      3.65 o 
  14   3  13       19.80       19.67      5.58 o 
 -15   4  13        6.03        2.53      3.89 o 
 -14   4  13       86.70       86.52      6.24 o 
 -13   4  13       10.94        6.20      2.98 o 
 -12   4  13       66.26       59.14      4.41 o 
 -11   4  13      101.25      104.31      4.76 o 
 -10   4  13      241.13      213.80      6.62 o 
  -9   4  13       13.49       10.61      2.48 o 
  -8   4  13       14.71       17.30      2.37 o 
  -7   4  13      350.86      352.50      7.31 o 
  -6   4  13      607.78      640.06      9.45 o 
  -5   4  13        0.96        3.47      1.72 o 
  -4   4  13       49.33       44.99      4.19 o 
  -3   4  13      126.45      127.47      5.14 o 
  -2   4  13       41.92       52.88      3.81 o 
  -1   4  13      433.44      397.61     10.29 o 
   0   4  13       27.21       32.22      3.13 o 
   1   4  13      475.06      451.27      9.94 o 
   2   4  13       42.30       36.52      3.07 o 
   3   4  13      188.68      186.06      6.19 o 
   4   4  13      187.07      171.89      6.15 o 
   5   4  13       69.28       66.06      5.97 o 
   6   4  13        2.39        3.34      2.24 o 
   7   4  13      209.88      224.47      9.12 o 
   8   4  13        0.81       -0.15      1.97 o 
   9   4  13        4.87        2.60      2.28 o 
  10   4  13       13.33       11.58      2.82 o 
  11   4  13       98.41       84.65      5.79 o 
  12   4  13       25.02       29.81      3.68 o 
  13   4  13       23.67       19.37      3.57 o 
 -15   5  13        3.84        2.95      3.81 o 
 -14   5  13        2.24        4.80      4.07 o 
 -13   5  13        3.79        2.21      5.61 o 
 -12   5  13       70.94       70.26      7.69 o 
 -11   5  13      150.70      148.83      8.39 o 
 -10   5  13       27.16       23.51      3.53 o 
  -9   5  13      168.32      172.56      6.03 o 
  -8   5  13       92.37       88.00      4.21 o 
  -7   5  13      142.77      136.57      5.03 o 
  -6   5  13        0.03       -0.95      1.65 o 
  -5   5  13       26.17       24.72      3.19 o 
  -4   5  13       14.25        9.47      2.82 o 
  -3   5  13        6.21        8.86      3.33 o 
  -2   5  13       52.85       68.32      9.30 o 
  -1   5  13      175.79      160.41      5.80 o 
   0   5  13      233.24      236.72      7.03 o 
   1   5  13       54.28       46.26      5.86 o 
   2   5  13      866.49      830.19     17.52 o 
   3   5  13       12.13        9.63      2.55 o 
   4   5  13        2.24       -0.04      2.16 o 
   5   5  13       49.25       43.92      3.97 o 
   6   5  13      120.64      126.49      5.69 o 
   7   5  13        1.85        0.57      2.38 o 
   8   5  13        0.02       -0.50      2.18 o 
   9   5  13       17.10       23.18      3.26 o 
  10   5  13      166.32      176.60      7.38 o 
  11   5  13        6.08        4.48      2.53 o 
  12   5  13        5.21        2.65      2.96 o 
  13   5  13       83.27       88.40      9.44 o 
 -14   6  13        0.41       -2.67      3.57 o 
 -13   6  13      144.11      144.44     11.82 o 
 -12   6  13      174.83      194.58     10.08 o 
 -11   6  13      123.45      122.01      7.33 o 
 -10   6  13       38.11       50.05      5.60 o 
  -9   6  13        5.16        3.99      2.72 o 
  -8   6  13      112.29      107.58      5.01 o 
  -7   6  13       60.42       70.86      4.72 o 
  -6   6  13       23.72       22.49      3.69 o 
  -5   6  13       19.33       23.51      3.30 o 
  -4   6  13       12.56       15.93      3.44 o 
  -3   6  13       48.39       37.41      4.26 o 
  -2   6  13       39.91       36.29      4.11 o 
  -1   6  13       65.14       70.06      5.36 o 
   0   6  13       47.14       46.23      3.95 o 
   1   6  13       29.75       34.90      3.95 o 
   2   6  13       39.01       23.07      4.59 o 
   3   6  13        2.30        0.16      2.57 o 
   4   6  13        7.84        6.36      2.36 o 
   5   6  13      142.60      141.17      6.12 o 
   6   6  13      145.13      129.89      6.04 o 
   7   6  13        7.48        8.19      2.90 o 
   8   6  13        4.15        3.03      2.85 o 
   9   6  13        0.13        0.03      2.52 o 
  10   6  13       35.92       31.98      3.86 o 
  11   6  13       57.22       63.41      8.36 o 
  12   6  13        1.41        7.64      4.29 o 
 -13   7  13        2.91       -2.88      7.44 o 
 -12   7  13        0.27        2.05      3.72 o 
 -11   7  13       22.22       34.20      4.33 o 
 -10   7  13        1.35       -2.25      2.69 o 
  -9   7  13       11.46       12.31      3.28 o 
  -8   7  13      256.49      270.24      8.45 o 
  -7   7  13      594.71      612.83     15.43 o 
  -6   7  13      130.18      148.42      7.41 o 
  -5   7  13      401.98      415.38     15.65 o 
  -4   7  13      182.29      172.29      7.82 o 
  -3   7  13       30.95       31.41      4.94 o 
  -2   7  13      166.25      163.00      8.18 o 
  -1   7  13       22.03       13.37      4.23 o 
   0   7  13       17.87       20.04      3.66 o 
   1   7  13      317.88      333.29     11.13 o 
   2   7  13      113.90       97.21      7.94 o 
   3   7  13       79.39       83.11      9.30 o 
   4   7  13       57.76       68.22      5.19 o 
   5   7  13        0.32        0.62      2.42 o 
   6   7  13       89.02       85.72      5.75 o 
   7   7  13        3.47        2.84      2.94 o 
   8   7  13      446.68      512.75     12.73 o 
   9   7  13       22.74       17.47      4.44 o 
  10   7  13        8.88        9.43      6.98 o 
  11   7  13       34.51       39.91      7.10 o 
 -11   8  13      188.80      217.97      8.60 o 
 -10   8  13       89.05       81.26      6.06 o 
  -9   8  13        2.84        2.53      4.27 o 
  -8   8  13      243.39      259.32     13.43 o 
  -7   8  13      343.25      373.89     21.30 o 
  -6   8  13       16.24       13.94      4.62 o 
  -5   8  13      145.51      150.77     13.61 o 
  -4   8  13       13.33        5.97      3.40 o 
  -3   8  13      108.58       98.30      6.84 o 
  -2   8  13        9.84        6.37      5.15 o 
  -1   8  13        5.26       -0.32      3.13 o 
   0   8  13        1.93       -0.52      3.83 o 
   1   8  13        0.01       -3.39      3.39 o 
   2   8  13       26.49       15.49      7.44 o 
   3   8  13      113.10      136.95     13.94 o 
   4   8  13        5.08        1.14      3.93 o 
   5   8  13        1.65        3.60      4.63 o 
   6   8  13       22.01       29.25      5.59 o 
   7   8  13       44.28       57.81      6.13 o 
   8   8  13        6.45        6.40      4.41 o 
   9   8  13      119.19      118.06     14.10 o 
  -9   9  13      140.97      140.69      8.69 o 
  -8   9  13      253.75      304.39     11.47 o 
  -7   9  13       22.11       15.93      6.35 o 
  -6   9  13       11.02       11.83      4.01 o 
  -5   9  13       15.91       10.03      4.11 o 
  -4   9  13       56.95       55.18      6.29 o 
  -3   9  13        0.46        1.09      3.19 o 
  -2   9  13      223.66      238.58     10.02 o 
  -1   9  13       30.75       26.02      4.83 o 
   0   9  13       69.75       65.14      6.26 o 
   1   9  13       48.20       57.14      6.08 o 
   2   9  13        3.57        1.86      6.51 o 
   3   9  13       79.53       73.12     12.70 o 
   4   9  13       15.35       12.66      7.75 o 
   5   9  13      156.63      140.85      8.64 o 
   6   9  13        1.04        4.86      3.38 o 
   7   9  13        1.45        1.71      3.98 o 
  -6  10  13       24.28       28.03      5.15 o 
  -5  10  13        1.87        5.48      3.82 o 
  -4  10  13       26.59       31.56      6.95 o 
  -3  10  13      135.08      133.31      8.31 o 
  -2  10  13       12.66        8.25      4.18 o 
  -1  10  13      145.77      145.62     11.18 o 
   0  10  13        2.50        5.21      4.33 o 
   1  10  13       34.06       31.55      5.45 o 
   2  10  13       18.82        8.63      6.02 o 
   3  10  13       14.00       16.11      9.61 o 
   4  10  13      441.83      505.67     28.51 o 
 -16   0  14       44.76       40.13      5.75 o 
 -15   0  14       36.01       33.65      5.23 o 
 -14   0  14       41.28       40.50      9.18 o 
 -13   0  14        1.35        0.67      5.61 o 
 -12   0  14       24.54       17.57      4.77 o 
 -11   0  14        1.91        1.86      2.76 o 
 -10   0  14      308.88      305.75     13.82 o 
  -9   0  14        8.84        3.10      3.07 o 
  -8   0  14      936.94      954.43     23.76 o 
  -7   0  14      642.49      668.61     18.50 o 
  -6   0  14       56.09       55.58      5.70 o 
  -5   0  14        1.86       -0.37      2.73 o 
  -4   0  14      112.94      113.36      6.88 o 
  -3   0  14      324.59      349.93      9.76 o 
  -2   0  14     3144.26     3418.35     44.72 o 
  -1   0  14     1345.37     1400.19     30.63 o 
   0   0  14      202.33      196.88      6.15 o 
   1   0  14      324.47      295.83      7.74 o 
   2   0  14     1581.59     1495.32     26.41 o 
   3   0  14      269.51      224.61     10.30 o 
   4   0  14        2.23        1.21      2.20 o 
   5   0  14        4.69        4.94      3.26 o 
   6   0  14       67.10       55.61      6.02 o 
   7   0  14        0.16        6.19      3.39 o 
   8   0  14      436.00      438.79     27.11 o 
   9   0  14        2.79       -2.54      3.35 o 
  10   0  14       45.61       49.22     16.58 o 
  11   0  14       23.79       32.54      5.70 o 
  12   0  14        7.78       11.15      6.82 o 
 -16   1  14        4.11        4.56      2.83 o 
 -15   1  14      210.23      215.04     14.11 o 
 -14   1  14      137.01      156.06      9.24 o 
 -13   1  14      123.63      129.63      5.26 o 
 -12   1  14       55.49       58.68      4.31 o 
 -11   1  14      270.03      253.68      7.22 o 
 -10   1  14       18.51       18.64      3.78 o 
  -9   1  14        3.20        2.72      2.01 o 
  -8   1  14       18.12       19.10      2.96 o 
  -7   1  14       69.68       70.14      5.16 o 
  -6   1  14        4.30        6.98      2.46 o 
  -5   1  14       97.62      102.35      4.96 o 
  -4   1  14        4.58        7.27      2.23 o 
  -3   1  14      730.92      760.27     12.34 o 
  -2   1  14      374.29      398.20     10.18 o 
  -1   1  14      198.11      224.71      5.10 o 
   0   1  14       34.09       23.33      2.14 o 
   1   1  14       85.78       76.82      3.29 o 
   2   1  14        0.42        2.51      1.52 o 
   3   1  14      537.02      504.07      9.27 o 
   4   1  14      199.27      198.04      8.31 o 
   5   1  14      475.41      422.73     11.60 o 
   6   1  14       31.73       52.07      4.22 o 
   7   1  14        0.25        2.67      2.01 o 
   8   1  14      174.71      182.43      6.85 o 
   9   1  14      598.53      622.12     13.36 o 
  10   1  14       88.98       91.80     10.03 o 
  11   1  14      115.35      120.92      7.33 o 
  12   1  14        1.66        1.70      4.16 o 
  13   1  14      117.53      104.11     14.25 o 
 -16   2  14        1.31        1.65      3.54 o 
 -15   2  14       26.77       20.69      4.05 o 
 -14   2  14      130.13      122.90     10.37 o 
 -13   2  14       22.44       16.08      3.53 o 
 -12   2  14       23.24       21.66      3.38 o 
 -11   2  14       70.45       64.88      4.48 o 
 -10   2  14       20.64       16.31      2.55 o 
  -9   2  14       19.48       20.57      2.55 o 
  -8   2  14      186.85      177.08      4.88 o 
  -7   2  14       69.77       63.77      4.67 o 
  -6   2  14      212.10      219.70      5.61 o 
  -5   2  14      469.93      441.39     19.46 o 
  -4   2  14      323.57      327.21      8.48 o 
  -3   2  14        3.53        5.79      1.96 o 
  -2   2  14      380.77      400.89      8.19 o 
  -1   2  14        9.70        8.01      2.07 o 
   0   2  14      299.55      297.11      8.08 o 
   1   2  14      906.11      880.67     12.45 o 
   2   2  14      256.91      233.75      6.15 o 
   3   2  14      210.32      224.76      6.15 o 
   4   2  14        1.02        3.34      2.16 o 
   5   2  14       21.82       21.15      2.96 o 
   6   2  14       71.29       85.42      4.82 o 
   7   2  14        0.95        1.83      2.10 o 
   8   2  14       26.03       25.78      3.40 o 
   9   2  14      158.22      161.81      8.40 o 
  10   2  14      184.43      195.43      8.25 o 
  11   2  14        5.62        8.26      2.79 o 
  12   2  14       60.77       72.33      6.60 o 
  13   2  14       57.87       76.40      6.83 o 
 -15   3  14       16.23       12.85      3.87 o 
 -14   3  14       33.84       25.50      3.61 o 
 -13   3  14       64.19       44.91      3.81 o 
 -12   3  14      198.11      172.55      6.67 o 
 -11   3  14      109.64      113.85      4.56 o 
 -10   3  14       40.91       34.04      2.97 o 
  -9   3  14        0.00        1.22      1.87 o 
  -8   3  14       52.03       49.62      4.03 o 
  -7   3  14       71.79       60.05      4.03 o 
  -6   3  14      637.77      634.08     11.41 o 
  -5   3  14      183.06      163.67      5.36 o 
  -4   3  14      347.04      329.96      9.26 o 
  -3   3  14       12.04       11.30      2.90 o 
  -2   3  14       16.59        8.35      3.00 o 
  -1   3  14        0.01       -0.09      1.75 o 
   0   3  14      223.95      231.71      6.84 o 
   1   3  14        6.53        5.81      2.54 o 
   2   3  14        2.15        4.01      2.07 o 
   3   3  14       49.85       50.22      4.52 o 
   4   3  14        0.04        1.75      2.04 o 
   5   3  14        0.48        2.88      2.23 o 
   6   3  14        4.47        6.96      2.27 o 
   7   3  14       30.89       28.84      3.24 o 
   8   3  14        1.85        1.24      2.32 o 
   9   3  14        8.74        9.33      2.75 o 
  10   3  14        2.23        2.25      2.31 o 
  11   3  14      109.72      115.76      5.79 o 
  12   3  14       40.59       36.86      5.79 o 
  13   3  14        1.01        2.59      3.29 o 
 -15   4  14       13.41        6.54      4.11 o 
 -14   4  14       22.38       21.79      4.01 o 
 -13   4  14      131.14      141.32      7.01 o 
 -12   4  14        3.79        4.06      2.46 o 
 -11   4  14       50.33       45.91      4.64 o 
 -10   4  14       73.26       63.02      3.95 o 
  -9   4  14      191.62      213.52      6.09 o 
  -8   4  14       47.96       49.86      4.71 o 
  -7   4  14       55.94       58.88      4.20 o 
  -6   4  14      324.55      334.85      7.93 o 
  -5   4  14        5.15        7.45      2.10 o 
  -4   4  14        2.61        2.36      2.15 o 
  -3   4  14       37.02       28.83      3.20 o 
  -2   4  14       18.57       20.75      3.58 o 
  -1   4  14      445.93      405.80     22.84 o 
   0   4  14        0.05       -2.15      2.15 o 
   1   4  14       84.52       62.88      6.35 o 
   2   4  14       22.41       21.25      3.39 o 
   3   4  14       22.72       14.67      3.83 o 
   4   4  14      155.23      137.28      6.22 o 
   5   4  14        0.36        0.07      2.24 o 
   6   4  14       25.55       19.71      3.15 o 
   7   4  14       24.27       23.56      3.05 o 
   8   4  14       41.32       41.61      3.45 o 
   9   4  14       19.33       12.24      2.64 o 
  10   4  14        0.07       -2.46      2.46 o 
  11   4  14        7.80        8.19      2.98 o 
  12   4  14       18.19       19.30      3.51 o 
 -14   5  14       14.91       16.94      4.50 o 
 -13   5  14      227.92      199.55     11.28 o 
 -12   5  14      185.57      194.72      9.97 o 
 -11   5  14       60.87       59.01      6.89 o 
 -10   5  14       11.47       12.84      3.39 o 
  -9   5  14      120.42      112.98      4.78 o 
  -8   5  14       74.44       74.23      4.52 o 
  -7   5  14       15.71       15.69      2.75 o 
  -6   5  14       15.96       15.37      2.97 o 
  -5   5  14       35.67       34.98      3.65 o 
  -4   5  14       64.26       71.28     14.56 o 
  -3   5  14       37.13       39.14      4.39 o 
  -2   5  14       22.37       19.71      4.27 o 
  -1   5  14       55.28       70.57      5.22 o 
   0   5  14       98.02       90.44      4.87 o 
   1   5  14       20.38       13.51      2.69 o 
   2   5  14       30.12       30.05      3.96 o 
   3   5  14       24.85       26.19      4.70 o 
   4   5  14        0.01        3.78      2.98 o 
   5   5  14      123.06      123.88      7.63 o 
   6   5  14       79.99       80.46      5.37 o 
   7   5  14       11.87       11.42      3.07 o 
   8   5  14        3.57        3.23      2.54 o 
   9   5  14        5.88        7.37      2.54 o 
  10   5  14        0.52        1.58      2.64 o 
  11   5  14       17.01        9.76      2.86 o 
  12   5  14       45.72       42.42      4.42 o 
 -13   6  14       45.46       52.06      6.26 o 
 -12   6  14       48.57       54.68      6.07 o 
 -11   6  14       19.61       13.58      6.81 o 
 -10   6  14       34.16       29.42      4.06 o 
  -9   6  14       29.53       28.41      4.00 o 
  -8   6  14       22.25       16.58      4.79 o 
  -7   6  14      145.64      155.05      8.91 o 
  -6   6  14        0.58       -0.90      2.78 o 
  -5   6  14      170.48      193.40      9.57 o 
  -4   6  14        0.01       -0.60      3.15 o 
  -3   6  14        0.30        1.85      2.82 o 
  -2   6  14        0.02        5.83      3.57 o 
  -1   6  14       48.60       44.41      4.60 o 
   0   6  14       13.23       14.94      3.01 o 
   1   6  14       29.95       30.70      5.24 o 
   2   6  14      236.49      240.56     10.05 o 
   3   6  14        9.01        7.20      2.74 o 
   4   6  14      133.90      147.45      8.72 o 
   5   6  14      274.23      305.13      9.53 o 
   6   6  14      200.31      239.58      8.24 o 
   7   6  14      180.45      179.32      7.39 o 
   8   6  14       14.69       10.04      3.44 o 
   9   6  14       57.94       63.76      5.53 o 
  10   6  14       40.29       54.11      4.72 o 
  11   6  14       12.71        9.48      4.22 o 
 -12   7  14       13.28       14.30      5.34 o 
 -11   7  14      588.71      641.92     17.17 o 
 -10   7  14      397.11      436.80     13.20 o 
  -9   7  14       19.47       14.02      4.61 o 
  -8   7  14      157.29      154.98      9.61 o 
  -7   7  14        9.25       10.54      5.73 o 
  -6   7  14      217.40      238.58     15.18 o 
  -5   7  14       14.29       18.94      6.82 o 
  -4   7  14        1.13        1.19      3.84 o 
  -3   7  14       23.04       30.26      7.06 o 
  -2   7  14      398.75      424.66     10.78 o 
  -1   7  14      104.91      114.04      8.47 o 
   0   7  14        2.08        5.25      3.79 o 
   1   7  14       19.00       11.22      4.54 o 
   2   7  14        0.60        1.71      3.61 o 
   3   7  14       80.03       69.13      7.01 o 
   4   7  14       12.51       14.99      3.49 o 
   5   7  14       24.16       28.05      4.49 o 
   6   7  14        7.01        8.40      3.17 o 
   7   7  14      212.44      230.87     11.40 o 
   8   7  14        8.67        9.10      3.35 o 
   9   7  14        0.19        3.11      4.05 o 
 -10   8  14       12.73       15.58      4.40 o 
  -9   8  14       43.24       45.91      6.82 o 
  -8   8  14      112.29      134.55     11.15 o 
  -7   8  14       47.97       38.57     11.31 o 
  -6   8  14       53.77       49.84      6.92 o 
  -5   8  14        8.05       13.30      4.98 o 
  -4   8  14        8.76       10.21      6.04 o 
  -3   8  14      189.47      198.77      8.91 o 
  -2   8  14      317.79      333.71     13.22 o 
  -1   8  14       49.71       51.86      5.83 o 
   0   8  14        0.18       -0.13      3.71 o 
   1   8  14       19.34        8.31      4.46 o 
   2   8  14       61.80       73.12     12.08 o 
   3   8  14      171.57      167.62     18.90 o 
   4   8  14       86.51       98.63      7.61 o 
   5   8  14        0.00        1.09      3.65 o 
   6   8  14        7.89       12.34      5.20 o 
   7   8  14        1.71       -1.27      3.68 o 
   8   8  14       30.35       34.10      5.40 o 
  -8   9  14       59.46       84.11      8.86 o 
  -7   9  14        7.16       13.71      6.82 o 
  -6   9  14       12.31        7.28      5.06 o 
  -5   9  14       62.84       57.64      7.44 o 
  -4   9  14       41.43       37.01     12.52 o 
  -3   9  14        5.36       -1.59      3.43 o 
  -2   9  14       21.91       24.22      4.93 o 
  -1   9  14      247.31      253.84     10.52 o 
   0   9  14      453.69      489.91     14.82 o 
   1   9  14      152.78      146.25      8.58 o 
   2   9  14        0.07        3.72      7.44 o 
   3   9  14       13.51       13.94      8.06 o 
   4   9  14        1.08        1.97      3.96 o 
   5   9  14       29.72       32.30      5.47 o 
   6   9  14        0.00        3.21      4.76 o 
  -4  10  14       37.58       37.01      7.72 o 
  -3  10  14       22.87       30.63      7.50 o 
  -2  10  14       16.22       23.11      6.18 o 
  -1  10  14       18.50       23.77      5.26 o 
   0  10  14       17.86       14.48      4.65 o 
   1  10  14        6.36        9.61      8.99 o 
   2  10  14      107.17      107.21     15.80 o 
 -15   1  15      130.02      129.38      6.90 o 
 -14   1  15      150.45      160.74      9.57 o 
 -13   1  15       45.76       45.30      4.31 o 
 -12   1  15      274.42      268.44      7.89 o 
 -11   1  15      229.72      224.84     16.41 o 
 -10   1  15       25.66       34.98      4.07 o 
  -9   1  15        0.13        1.90      2.67 o 
  -8   1  15      424.30      401.86     11.63 o 
  -7   1  15      225.78      236.61      8.90 o 
  -6   1  15        3.22        2.49      2.26 o 
  -5   1  15       81.30       90.43      5.08 o 
  -4   1  15      126.95      129.93      6.61 o 
  -3   1  15      179.37      181.53      5.61 o 
  -2   1  15       10.11       15.03      2.61 o 
  -1   1  15      130.59      134.21      4.42 o 
   0   1  15       97.73      111.16      3.58 o 
   1   1  15      102.71       95.37      3.68 o 
   2   1  15       93.60       82.36      3.72 o 
   3   1  15      233.94      207.47      5.56 o 
   4   1  15       29.30       29.41      3.28 o 
   5   1  15      271.90      266.58      7.94 o 
   6   1  15       84.36       82.91      5.30 o 
   7   1  15       16.54       12.49      2.90 o 
   8   1  15        8.35        7.74      2.77 o 
   9   1  15        0.56        3.56      2.69 o 
  10   1  15        5.09        2.18      3.28 o 
  11   1  15        6.43        3.11      3.66 o 
  12   1  15      192.30      212.32      9.71 o 
 -15   2  15       32.83       26.13      4.11 o 
 -14   2  15       19.53       19.93      3.33 o 
 -13   2  15       45.56       42.10      4.00 o 
 -12   2  15      281.62      276.23     17.86 o 
 -11   2  15      252.96      271.59      8.24 o 
 -10   2  15        0.24        2.19      2.11 o 
  -9   2  15       96.09       97.73      5.68 o 
  -8   2  15        0.52        1.10      2.12 o 
  -7   2  15       65.19       61.25      4.57 o 
  -6   2  15       18.68       13.22      2.88 o 
  -5   2  15      151.22      148.29      7.92 o 
  -4   2  15      829.13      883.26     15.78 o 
  -3   2  15       17.35       15.85      2.84 o 
  -2   2  15       36.19       36.33      3.14 o 
  -1   2  15      152.20      175.20      5.05 o 
   0   2  15       16.63       10.81      2.32 o 
   1   2  15       27.80       23.83      2.52 o 
   2   2  15       40.34       27.89      2.90 o 
   3   2  15        0.08        1.45      1.93 o 
   4   2  15       52.34       52.07      4.22 o 
   5   2  15      104.65       93.53      5.34 o 
   6   2  15      107.80      104.95      5.42 o 
   7   2  15        4.85        4.94      2.58 o 
   8   2  15        5.13        6.21      2.65 o 
   9   2  15       50.13       57.33      4.50 o 
  10   2  15       39.51       33.61      3.86 o 
  11   2  15      267.51      298.53      9.71 o 
  12   2  15       10.08        8.93      4.09 o 
 -14   3  15       22.92       26.84      3.28 o 
 -13   3  15        1.03        2.57      2.30 o 
 -12   3  15       28.47       21.13      2.89 o 
 -11   3  15        0.59        2.02      2.12 o 
 -10   3  15       53.85       50.62      3.76 o 
  -9   3  15       97.24       87.22      4.41 o 
  -8   3  15        3.60        2.72      2.04 o 
  -7   3  15      122.79      123.40      6.94 o 
  -6   3  15      166.01      159.81      6.87 o 
  -5   3  15      527.83      540.19     11.92 o 
  -4   3  15       21.50       31.27      4.22 o 
  -3   3  15       36.34       35.49      4.34 o 
  -2   3  15      562.26      558.58     10.44 o 
  -1   3  15        1.15       -1.79      1.79 o 
   0   3  15       33.08       30.40      3.86 o 
   1   3  15       18.63       17.27      3.28 o 
   2   3  15      683.88      672.07     15.38 o 
   3   3  15       46.68       41.63      4.44 o 
   4   3  15       75.37       57.47      4.37 o 
   5   3  15        1.33        3.61      2.59 o 
   6   3  15        8.79        9.05      2.73 o 
   7   3  15       19.69       20.97      3.44 o 
   8   3  15       51.30       48.50      4.10 o 
   9   3  15      184.15      192.75      9.96 o 
  10   3  15      336.21      360.57      8.59 o 
  11   3  15        2.02        0.81      2.79 o 
  12   3  15       11.50       10.85      4.55 o 
 -14   4  15       44.67       48.28      6.53 o 
 -13   4  15       21.70       26.28      4.91 o 
 -12   4  15       17.73       11.12      2.85 o 
 -11   4  15       17.03       10.62      3.12 o 
 -10   4  15        4.92        5.06      2.28 o 
  -9   4  15      183.62      171.65      6.70 o 
  -8   4  15       13.54        9.37      2.78 o 
  -7   4  15      104.18      118.08      5.22 o 
  -6   4  15      305.73      352.36     11.63 o 
  -5   4  15        9.99        6.63      3.08 o 
  -4   4  15        0.00       -0.17      2.73 o 
  -3   4  15       17.98       20.15      3.73 o 
  -2   4  15      224.26      226.41      9.96 o 
  -1   4  15      525.90      505.48     12.87 o 
   0   4  15       79.28       68.28      6.91 o 
   1   4  15      187.31      161.53      7.21 o 
   2   4  15       98.48       99.40      7.12 o 
   3   4  15        0.30        1.31      3.17 o 
   4   4  15      249.18      244.12     25.72 o 
   5   4  15      134.44      138.64      8.21 o 
   6   4  15        0.03        2.80      2.53 o 
   7   4  15      105.14       86.16      5.08 o 
   8   4  15      240.85      241.88      7.47 o 
   9   4  15        0.57        1.50      2.40 o 
  10   4  15        9.16        5.29      2.77 o 
  11   4  15        8.84        6.61      3.09 o 
 -13   5  15       22.33       27.14      4.99 o 
 -12   5  15       40.60       43.99      4.93 o 
 -11   5  15      156.54      168.16     11.19 o 
 -10   5  15        0.71        0.36      2.48 o 
  -9   5  15      100.48       87.75      4.71 o 
  -8   5  15      276.29      272.09      7.69 o 
  -7   5  15      181.30      180.75      6.23 o 
  -6   5  15        0.06        3.26      3.01 o 
  -5   5  15        8.32       10.70      4.05 o 
  -4   5  15      294.19      249.10     10.76 o 
  -3   5  15       23.88       18.00      4.23 o 
  -2   5  15       22.09       21.99      4.37 o 
  -1   5  15       10.38        3.97      3.49 o 
   0   5  15       31.86       32.02      5.24 o 
   1   5  15        2.86        3.94      3.12 o 
   2   5  15        3.91        3.29      3.55 o 
   3   5  15       68.92       64.68     14.56 o 
   4   5  15       41.09       29.87      4.22 o 
   5   5  15        7.15       12.45      3.54 o 
   6   5  15       73.23       60.53      5.01 o 
   7   5  15        0.44       -0.84      2.67 o 
   8   5  15        1.35        1.80      2.62 o 
   9   5  15      274.97      271.51      8.31 o 
  10   5  15        5.08        4.02      2.94 o 
  11   5  15        0.46       -1.58      3.80 o 
 -12   6  15      166.00      168.47     10.50 o 
 -11   6  15        0.65        2.05      2.78 o 
 -10   6  15       10.43       15.44      3.63 o 
  -9   6  15       19.43       16.08      4.59 o 
  -8   6  15       92.25       81.56      9.45 o 
  -7   6  15       17.83       21.45      4.93 o 
  -6   6  15        0.01        8.00      4.09 o 
  -5   6  15       23.93       22.24      4.91 o 
  -4   6  15      685.84      783.29     29.13 o 
  -3   6  15      178.27      170.99      7.97 o 
  -2   6  15       16.55       14.29      5.27 o 
  -1   6  15       21.52       21.68      6.35 o 
   0   6  15       50.62       40.90      8.06 o 
   1   6  15      213.48      221.86      8.75 o 
   2   6  15       50.40       44.44      5.07 o 
   3   6  15       13.76       11.81      6.22 o 
   4   6  15       35.22       34.36      6.22 o 
   5   6  15       16.38       23.12      4.29 o 
   6   6  15        0.55        5.48      3.05 o 
   7   6  15       43.72       48.07      4.83 o 
   8   6  15       19.83       20.01      3.82 o 
   9   6  15       13.77       17.61      3.97 o 
 -11   7  15      165.02      194.21     11.61 o 
 -10   7  15      123.79      161.14     10.62 o 
  -9   7  15       98.61       91.40     13.01 o 
  -8   7  15        4.55        9.81      4.59 o 
  -7   7  15       12.75       16.42      7.13 o 
  -6   7  15       18.71        4.03      5.58 o 
  -5   7  15        3.89        5.58      5.27 o 
  -4   7  15        1.17        3.89      5.27 o 
  -3   7  15       20.49       24.54      4.51 o 
  -2   7  15        1.12       -0.45      3.28 o 
  -1   7  15        4.07        2.03      3.93 o 
   0   7  15        8.21        5.16      3.87 o 
   1   7  15       81.61       70.49      7.78 o 
   2   7  15        7.13        4.16      2.91 o 
   3   7  15        1.63       -0.99      2.79 o 
   4   7  15       14.38       15.80      3.64 o 
   5   7  15       36.53       40.31      9.78 o 
   6   7  15       16.18       23.56      7.67 o 
   7   7  15       36.51       36.11      4.74 o 
   8   7  15        8.29        4.97      3.52 o 
  -9   8  15        1.03        2.17      4.60 o 
  -8   8  15        7.44       15.80      7.13 o 
  -7   8  15       29.70       31.29      8.06 o 
  -6   8  15      161.23      165.77     13.63 o 
  -5   8  15        0.97       -0.83      4.36 o 
  -4   8  15       22.95       16.51      5.21 o 
  -3   8  15      158.48      172.59     10.65 o 
  -2   8  15        0.02        1.68      3.59 o 
  -1   8  15       15.82       15.50      4.89 o 
   0   8  15       13.75       15.69      4.36 o 
   1   8  15        9.31       27.27      8.37 o 
   2   8  15        1.55        1.55      6.51 o 
   3   8  15        3.89        4.73      3.73 o 
   4   8  15       65.07       61.43      6.44 o 
   5   8  15       23.61       26.17      6.12 o 
   6   8  15       70.66       71.25      8.43 o 
  -6   9  15        1.46        4.46      4.81 o 
  -5   9  15        1.45        1.35      4.53 o 
  -4   9  15       10.06        9.16      5.14 o 
  -3   9  15        4.18       -1.85      4.46 o 
  -2   9  15       20.79       17.63      4.79 o 
  -1   9  15      105.55      114.75      8.17 o 
   0   9  15      104.11      120.92     12.43 o 
   1   9  15       82.79      109.25     11.02 o 
   2   9  15      150.41      138.19     16.73 o 
   3   9  15        0.69       -4.84      4.84 o 
 -14   0  16       40.78       23.24      8.37 o 
 -13   0  16       28.27       26.96      8.06 o 
 -12   0  16        5.16        9.92      6.82 o 
 -11   0  16      156.25      167.01     14.25 o 
 -10   0  16        0.35        9.30      5.89 o 
  -9   0  16        0.01        4.96      5.27 o 
  -8   0  16        5.53        2.48      5.27 o 
  -7   0  16       68.72       83.35     11.15 o 
  -6   0  16       51.46       41.52      8.37 o 
  -5   0  16      783.59      822.84     22.13 o 
  -4   0  16       72.89       67.86      6.88 o 
  -3   0  16      112.36      111.57      6.25 o 
  -2   0  16       60.86       55.59      8.65 o 
  -1   0  16       13.10        9.44      2.63 o 
   0   0  16      128.45      122.65      5.57 o 
   1   0  16      796.96      839.65     15.48 o 
   2   0  16        0.41        0.31      2.49 o 
   3   0  16      150.71      148.52      7.72 o 
   4   0  16      255.12      272.22     11.61 o 
   5   0  16        1.74        2.64      3.39 o 
   6   0  16       11.13        8.24      4.01 o 
   7   0  16      333.82      314.47     13.03 o 
   8   0  16       64.02       49.89      6.56 o 
   9   0  16       29.19       21.34      5.15 o 
  10   0  16       32.26       37.29      6.34 o 
  11   0  16      217.86      244.47     17.97 o 
  12   0  16       22.93       45.86     10.22 o 
 -14   1  16      120.00      119.51      7.03 o 
 -13   1  16       21.84       25.65      4.56 o 
 -12   1  16        0.20       -0.65      3.18 o 
 -11   1  16        0.09        2.58      3.14 o 
 -10   1  16      229.48      230.85      8.05 o 
  -9   1  16      104.25      110.44      5.79 o 
  -8   1  16      219.39      204.77      7.32 o 
  -7   1  16       49.62       50.29      4.40 o 
  -6   1  16      936.32      974.90     17.70 o 
  -5   1  16      184.27      183.81      8.11 o 
  -4   1  16       93.21       80.34      7.06 o 
  -3   1  16      221.35      221.02      9.01 o 
  -2   1  16      361.87      370.91      7.62 o 
  -1   1  16       37.00       32.69      2.66 o 
   0   1  16      687.43      716.70      9.80 o 
   1   1  16       44.56       52.44      3.17 o 
   2   1  16      169.51      160.87      5.40 o 
   3   1  16      187.31      179.28      5.44 o 
   4   1  16        9.67        5.44      2.27 o 
   5   1  16      229.26      244.47      7.90 o 
   6   1  16        0.34       -2.43      2.43 o 
   7   1  16        4.96        6.41      3.31 o 
   8   1  16       26.82       26.18      3.81 o 
   9   1  16       25.00       21.59      3.81 o 
  10   1  16       50.65       51.08      6.12 o 
  11   1  16        0.14        5.50      3.99 o 
 -14   2  16        0.59        1.93      3.05 o 
 -13   2  16       10.10       10.03      2.88 o 
 -12   2  16        6.42        7.55      3.26 o 
 -11   2  16      127.77      119.16      6.47 o 
 -10   2  16       11.55        9.66      3.05 o 
  -9   2  16       64.84       72.12      5.32 o 
  -8   2  16      169.56      174.31      7.33 o 
  -7   2  16        3.66        4.94      2.75 o 
  -6   2  16       35.61       45.36      4.55 o 
  -5   2  16      125.61      133.43      7.49 o 
  -4   2  16        0.19       -2.01      2.56 o 
  -3   2  16      321.36      330.31      8.96 o 
  -2   2  16      197.62      191.62      6.96 o 
  -1   2  16      293.71      276.38      7.20 o 
   0   2  16       10.10        3.84      2.18 o 
   1   2  16       18.14       21.10      2.79 o 
   2   2  16       18.72       19.01      2.57 o 
   3   2  16        1.61       -0.67      2.04 o 
   4   2  16        3.03        2.76      3.22 o 
   5   2  16       14.66       19.46      3.32 o 
   6   2  16       42.86       48.38      3.95 o 
   7   2  16       58.10       51.22      4.20 o 
   8   2  16       11.46       16.71      3.66 o 
   9   2  16      145.03      155.88      6.40 o 
  10   2  16        7.33        8.22      3.85 o 
  11   2  16       68.15       72.93      5.99 o 
 -13   3  16       41.62       37.67      3.98 o 
 -12   3  16       19.02       11.90      4.67 o 
 -11   3  16      138.33      136.41     10.39 o 
 -10   3  16       62.27       63.87      5.03 o 
  -9   3  16      180.51      189.71      7.32 o 
  -8   3  16       12.29       12.24      2.77 o 
  -7   3  16        0.11        1.04      2.30 o 
  -6   3  16        9.62        8.04      2.85 o 
  -5   3  16        0.40        0.95      2.83 o 
  -4   3  16       41.20       45.90      5.04 o 
  -3   3  16       89.18      110.77      8.63 o 
  -2   3  16        0.21       -1.73      2.17 o 
  -1   3  16      249.84      235.10      7.59 o 
   0   3  16        2.87        1.91      2.72 o 
   1   3  16       48.77       51.64      6.33 o 
   2   3  16       98.95       90.80     12.71 o 
   3   3  16        8.14        9.77      3.18 o 
   4   3  16      107.45       94.29      6.71 o 
   5   3  16       32.26       38.21      4.08 o 
   6   3  16       93.23       99.52      6.65 o 
   7   3  16      208.93      202.12      9.53 o 
   8   3  16      297.18      323.59     12.16 o 
   9   3  16       53.26       53.07      4.58 o 
  10   3  16        3.05        5.03      2.79 o 
  11   3  16        0.00        0.87      2.96 o 
 -13   4  16        9.78        8.49      2.93 o 
 -12   4  16        4.43        3.29      2.64 o 
 -11   4  16       23.05       21.90      3.14 o 
 -10   4  16        0.25       -0.21      2.25 o 
  -9   4  16       45.76       53.20      3.87 o 
  -8   4  16      100.32      105.13      5.99 o 
  -7   4  16        2.40        0.21      2.22 o 
  -6   4  16      106.11      121.92      6.97 o 
  -5   4  16      127.75      147.04     11.51 o 
  -4   4  16        4.29        7.79      4.49 o 
  -3   4  16       22.62       20.15      5.15 o 
  -2   4  16      334.41      327.25     12.78 o 
  -1   4  16        9.41        8.53      3.28 o 
   0   4  16       11.75        4.89      2.98 o 
   1   4  16        1.16        0.50      2.62 o 
   2   4  16       99.89       88.65     10.53 o 
   3   4  16       19.09       26.78      5.12 o 
   4   4  16        5.12        4.26      3.39 o 
   5   4  16       39.12       27.84      5.36 o 
   6   4  16        0.65       -1.32      2.58 o 
   7   4  16        4.53        5.38      2.71 o 
   8   4  16      159.69      175.49      7.51 o 
   9   4  16       47.81       45.15      4.48 o 
  10   4  16       14.12       12.97      3.54 o 
 -12   5  16      487.91      504.15     11.63 o 
 -11   5  16      245.41      259.96     12.77 o 
 -10   5  16       35.93       33.78      3.47 o 
  -9   5  16        1.26        0.52      2.59 o 
  -8   5  16      265.73      273.86      8.88 o 
  -7   5  16        0.34        0.26      4.88 o 
  -6   5  16        0.30        4.46      4.96 o 
  -5   5  16      422.92      403.51     25.56 o 
  -4   5  16      327.32      319.76     19.52 o 
  -3   5  16       42.89       42.50      5.78 o 
  -2   5  16        1.02       -0.46      3.49 o 
  -1   5  16       42.44       34.73      5.28 o 
   0   5  16      178.95      177.17      8.85 o 
   1   5  16        0.02       -2.40      5.58 o 
   2   5  16        0.16        0.57      3.39 o 
   3   5  16       52.19       64.89      7.00 o 
   4   5  16       80.34       85.01      8.11 o 
   5   5  16      114.13      123.42      9.31 o 
   6   5  16       53.68       53.28      6.79 o 
   7   5  16      213.87      233.13      8.97 o 
   8   5  16       17.26        7.87      3.16 o 
   9   5  16        6.96        7.37      3.30 o 
 -11   6  16      243.08      235.55      9.01 o 
 -10   6  16       29.60       31.41      5.09 o 
  -9   6  16      109.40      112.38     13.48 o 
  -8   6  16       34.34       44.93      9.61 o 
  -7   6  16        5.23       -1.24      6.51 o 
  -6   6  16       45.01       42.14      9.61 o 
  -5   6  16       80.21       78.70      7.63 o 
  -4   6  16       28.74       40.01      6.00 o 
  -3   6  16        9.96        5.79      7.75 o 
  -2   6  16       48.35       55.60      5.73 o 
  -1   6  16       23.10       21.27      4.90 o 
   0   6  16      304.57      288.47     17.35 o 
   1   6  16      192.07      200.87     10.52 o 
   2   6  16       22.30       25.65      4.38 o 
   3   6  16       10.89        1.31      3.83 o 
   4   6  16      160.09      182.42     10.62 o 
   5   6  16        1.40       -0.19      3.39 o 
   6   6  16       51.52       46.27      5.65 o 
   7   6  16       17.74       15.53      3.87 o 
   8   6  16        4.56        6.66      3.17 o 
  -9   7  16       65.56       47.72      9.61 o 
  -7   7  16      226.15      230.84     15.80 o 
  -6   7  16       41.83       33.46      7.75 o 
  -5   7  16       75.57       78.70     10.53 o 
  -4   7  16        6.92        5.74      4.17 o 
  -3   7  16      169.16      187.54     14.59 o 
  -2   7  16      210.17      229.65     16.59 o 
  -1   7  16       38.88       44.25      6.88 o 
   1   7  16        0.29        1.33      3.28 o 
   2   7  16        1.77        2.78      3.50 o 
   3   7  16       29.87       19.66      5.74 o 
   4   7  16      141.11      158.93      8.46 o 
   5   7  16       10.14       18.16      4.64 o 
   6   7  16       12.94       11.06      4.27 o 
   7   7  16       23.52       33.63      6.53 o 
  -7   8  16       25.66       13.32      7.13 o 
  -6   8  16        3.83        3.10      6.20 o 
  -5   8  16        3.57        8.99      6.20 o 
  -4   8  16       60.79       78.60     13.79 o 
  -3   8  16        8.92       12.14      6.51 o 
  -2   8  16        5.31        2.06      6.20 o 
  -1   8  16      171.53      203.05     22.46 o 
   0   8  16        0.01        3.15      4.98 o 
   1   8  16       78.70       84.28     12.70 o 
   2   8  16       33.95       21.55      5.87 o 
   3   8  16       14.89       16.92      4.92 o 
   4   8  16        3.89        2.54      4.71 o 
 -13   1  17       11.12       10.75      3.70 o 
 -12   1  17        1.64        6.17      3.32 o 
 -11   1  17       28.00       26.43      4.15 o 
 -10   1  17       34.36       33.44      4.22 o 
  -9   1  17       90.43       88.24      5.79 o 
  -8   1  17      253.07      253.00     11.49 o 
  -7   1  17       87.80       85.66      5.69 o 
  -6   1  17       22.77       16.63      4.11 o 
  -5   1  17       25.52       26.37      4.43 o 
  -4   1  17       39.33       45.70      3.96 o 
  -3   1  17        2.45        5.02      2.37 o 
  -2   1  17      112.05      125.13      4.45 o 
  -1   1  17       32.17       30.16      2.78 o 
   0   1  17        9.13        6.47      2.17 o 
   1   1  17        4.71        7.41      2.07 o 
   2   1  17      105.47      121.53      5.40 o 
   3   1  17        6.58        6.40      2.23 o 
   4   1  17       18.33       13.19      3.01 o 
   5   1  17       16.89       17.67      3.30 o 
   6   1  17       61.30       59.52      4.94 o 
   7   1  17      486.53      541.76     13.05 o 
   8   1  17        0.52        2.83      2.90 o 
   9   1  17      195.19      207.19      8.29 o 
  10   1  17        0.23        1.99      3.86 o 
 -13   2  17        3.86        3.57      3.58 o 
 -12   2  17       17.00       15.33      3.85 o 
 -11   2  17        6.10        8.43      3.25 o 
 -10   2  17        3.74        1.20      2.95 o 
  -9   2  17      353.58      342.19     10.22 o 
  -8   2  17       23.59       26.71      3.88 o 
  -7   2  17       35.69       45.84      5.09 o 
  -6   2  17        4.70       -0.41      3.04 o 
  -5   2  17      156.32      151.95      7.69 o 
  -4   2  17        7.32       11.18      3.54 o 
  -3   2  17      116.23      110.32      5.76 o 
  -2   2  17       76.01       82.06      4.28 o 
  -1   2  17       19.04       15.16      2.81 o 
   0   2  17        2.47       -0.34      2.24 o 
   1   2  17        5.19        5.83      2.38 o 
   2   2  17        4.13        6.55      2.50 o 
   3   2  17       49.42       40.19      4.13 o 
   4   2  17      194.45      205.68      7.39 o 
   5   2  17        1.13        4.06      2.64 o 
   6   2  17        6.24        6.31      2.67 o 
   7   2  17       43.67       47.91      4.28 o 
   8   2  17       61.87       50.86      5.05 o 
   9   2  17        3.57        3.80      3.40 o 
  10   2  17      122.45      143.41     11.00 o 
 -12   3  17        8.27        4.58      3.10 o 
 -11   3  17       72.48       60.82      5.32 o 
 -10   3  17        3.57        2.99      2.70 o 
  -9   3  17       65.14       59.57      5.11 o 
  -8   3  17      168.17      158.15      7.01 o 
  -7   3  17      106.48      120.45      6.29 o 
  -6   3  17        1.77        0.78      3.19 o 
  -5   3  17      420.49      434.37     13.00 o 
  -4   3  17      157.70      165.17      6.76 o 
  -3   3  17     1134.92     1194.66     47.96 o 
  -2   3  17       56.48       60.21      8.01 o 
  -1   3  17       39.06       30.64      4.23 o 
   0   3  17      405.92      433.42     21.68 o 
   1   3  17        1.94        1.30      2.85 o 
   2   3  17       88.90       82.41      6.35 o 
   3   3  17       11.90        8.09      2.93 o 
   4   3  17       18.49       13.44      3.27 o 
   5   3  17      113.26      128.34     11.12 o 
   6   3  17       19.11       23.40      3.88 o 
   7   3  17       82.39       96.59      8.01 o 
   8   3  17      316.42      351.04     11.40 o 
   9   3  17        6.08        4.84      3.44 o 
 -12   4  17      194.29      203.93     15.13 o 
 -11   4  17      239.16      249.63      9.06 o 
 -10   4  17       74.80       74.41      6.25 o 
  -9   4  17      108.31       95.15      5.63 o 
  -8   4  17        3.60        2.13      2.53 o 
  -7   4  17       63.13       64.81      6.13 o 
  -6   4  17      291.12      309.65     10.91 o 
  -5   4  17      161.16      170.44      8.17 o 
  -4   4  17      275.12      244.19     12.26 o 
  -3   4  17       53.23       43.64      5.07 o 
  -2   4  17        0.17        0.15      3.42 o 
  -1   4  17        6.20        6.01      6.82 o 
   0   4  17       13.05        8.78      3.52 o 
   1   4  17       41.91       40.21      4.88 o 
   2   4  17      168.33      186.37     10.08 o 
   3   4  17      162.71      174.44     10.08 o 
   4   4  17        2.20        0.27      3.61 o 
   5   4  17        0.00       -1.65      3.14 o 
   6   4  17       57.72       69.16      7.58 o 
   7   4  17       30.76       27.47      4.13 o 
   8   4  17      154.71      157.42      7.48 o 
   9   4  17        2.71        2.07      3.39 o 
 -11   5  17        0.52        2.13      2.96 o 
 -10   5  17      106.82      105.63      9.89 o 
  -9   5  17       16.18       17.05      3.38 o 
  -8   5  17       21.54       21.43      4.53 o 
  -7   5  17        6.00       12.17      5.27 o 
  -6   5  17        0.04        4.03      4.82 o 
  -5   5  17      320.48      402.80     22.62 o 
  -4   5  17        2.96       -2.48      6.20 o 
  -3   5  17       12.68        4.03      6.51 o 
  -2   5  17        0.17       -1.99      3.49 o 
  -1   5  17        2.23        5.89      4.23 o 
   0   5  17        1.98        2.74      3.05 o 
   1   5  17        0.51        0.51      4.65 o 
   2   5  17       95.41       84.18     16.42 o 
   3   5  17       32.58       24.24      5.36 o 
   4   5  17       34.64       40.12      6.34 o 
   5   5  17        0.70        4.45      6.66 o 
   6   5  17        4.62        6.35      3.80 o 
   7   5  17      141.34      155.48      8.63 o 
   8   5  17       27.38       31.59      6.97 o 
  -9   6  17       85.97       80.25     12.70 o 
  -7   6  17       26.32       31.29      9.61 o 
  -6   6  17       22.51       17.97      8.37 o 
  -5   6  17        1.14       -6.20      6.51 o 
  -4   6  17      115.00      123.94     13.63 o 
  -3   6  17        1.13        2.75      4.17 o 
  -2   6  17       72.83       55.73      7.01 o 
  -1   6  17      189.61      200.69     10.93 o 
   0   6  17       33.91       29.44      8.06 o 
   1   6  17      114.42      125.38      9.41 o 
   2   6  17       10.23        4.42      4.37 o 
   3   6  17       12.38       10.80      4.71 o 
   4   6  17        1.80        5.43      4.46 o 
   5   6  17       66.07       78.31      8.54 o 
   6   6  17       25.48       29.68      6.22 o 
  -5   7  17        3.27       -1.55      5.58 o 
  -4   7  17       82.94       74.21      8.07 o 
  -3   7  17       14.57       11.29      4.84 o 
  -2   7  17        1.38       -0.95      4.17 o 
  -1   7  17      326.81      323.17     22.93 o 
   0   7  17        3.09        2.79      5.89 o 
   1   7  17       27.96       23.55      7.44 o 
   2   7  17        0.26       -1.92      4.18 o 
   3   7  17        7.81        2.94      4.60 o 
   4   7  17       17.20       13.23      5.24 o 
  -4   8  17       17.35       13.94      7.44 o 
  -3   8  17        0.01       -2.48      6.20 o 
  -2   8  17        2.87        6.42      5.33 o 
  -1   8  17       14.46       12.70      9.61 o 
   0   8  17       70.71      101.32     16.11 o 
   1   8  17        1.14       -3.72      5.89 o 
 -11   0  18      389.09      391.96     23.24 o 
 -10   0  18       67.00       63.52      7.89 o 
  -9   0  18      379.98      414.57     22.93 o 
  -8   0  18       29.66       26.03      6.13 o 
  -7   0  18      112.62      114.83     24.01 o 
  -6   0  18        5.89       -2.94      4.16 o 
  -5   0  18      327.77      381.42     21.38 o 
  -4   0  18        1.01       -1.39      4.15 o 
  -3   0  18        0.24       -1.45      3.04 o 
  -2   0  18        3.13        9.90      3.52 o 
  -1   0  18      118.85      126.11     10.81 o 
   0   0  18       19.06       22.54      3.55 o 
   1   0  18      124.24      116.53      6.77 o 
   2   0  18       51.33       31.75      4.40 o 
   3   0  18       68.93       70.39      6.00 o 
   4   0  18      351.12      381.00     14.79 o 
   5   0  18        7.51       14.30      4.71 o 
   6   0  18       21.43       20.76      7.13 o 
   7   0  18       16.76       19.54      5.36 o 
   8   0  18      316.57      299.85     13.80 o 
   9   0  18      182.86      179.51     24.48 o 
 -12   1  18       91.69       86.79      8.87 o 
 -11   1  18       40.25       50.76      7.92 o 
 -10   1  18       16.95       17.28      3.87 o 
  -9   1  18        0.00       -2.46      2.86 o 
  -8   1  18       89.72       75.37      8.56 o 
  -7   1  18       36.87       40.37      7.57 o 
  -6   1  18        0.09        3.47      3.10 o 
  -5   1  18        6.39        7.11      3.20 o 
  -4   1  18       15.92       13.67      4.43 o 
  -3   1  18       17.36       16.65      3.05 o 
  -2   1  18       38.63       41.38      5.08 o 
  -1   1  18       42.80       43.16      3.28 o 
   0   1  18        0.87        3.71      2.21 o 
   1   1  18       45.50       38.03      3.57 o 
   2   1  18        7.51        6.84      2.35 o 
   3   1  18        0.76        2.36      2.17 o 
   4   1  18      373.60      383.48     10.49 o 
   5   1  18      193.05      202.36     10.42 o 
   6   1  18       34.55       32.55      4.25 o 
   7   1  18        0.01        6.23      3.32 o 
   8   1  18       20.98       19.26      3.98 o 
   9   1  18       21.99       14.23      4.37 o 
 -11   2  18        3.50        4.84      3.47 o 
 -10   2  18      100.27      103.40      7.25 o 
  -9   2  18       28.74       31.95      4.35 o 
  -8   2  18       59.21       72.93      5.54 o 
  -7   2  18       77.37       71.65      6.54 o 
  -6   2  18       81.56       70.65      6.32 o 
  -5   2  18       23.95       23.34      4.41 o 
  -4   2  18       30.81       31.74      5.32 o 
  -3   2  18        4.44       -0.28      2.70 o 
  -2   2  18       60.82       62.77      5.16 o 
  -1   2  18       30.99       41.27      3.57 o 
   0   2  18        3.10        2.17      2.28 o 
   1   2  18       19.61       22.82      3.76 o 
   2   2  18       47.07       52.85      5.10 o 
   3   2  18      188.56      194.00      8.36 o 
   4   2  18        1.47        1.57      2.81 o 
   5   2  18       15.56       11.71      3.77 o 
   6   2  18       66.21       61.54      5.24 o 
   7   2  18        4.10        0.90      3.28 o 
   8   2  18        1.62        3.50      3.44 o 
 -11   3  18      171.88      153.36     10.23 o 
 -10   3  18        7.46        9.60      3.58 o 
  -9   3  18       40.28       37.06      6.22 o 
  -8   3  18       15.79        7.90      4.34 o 
  -7   3  18        1.88       -0.43      3.33 o 
  -6   3  18      149.37      143.22      7.99 o 
  -5   3  18       83.66       86.03      6.78 o 
  -4   3  18       18.53       20.14      4.41 o 
  -3   3  18        3.88        4.30      3.01 o 
  -2   3  18       25.32       12.70      3.88 o 
  -1   3  18        3.83        6.91      3.26 o 
   0   3  18       78.93       80.90      6.49 o 
   1   3  18        0.06        0.50      3.10 o 
   2   3  18       34.87       31.30      4.08 o 
   3   3  18       22.14       24.95      4.38 o 
   4   3  18       38.13       37.45      5.19 o 
   5   3  18       21.89       12.77      5.17 o 
   6   3  18       95.94      115.70      7.96 o 
   7   3  18        0.28        0.58      3.60 o 
   8   3  18       56.95       79.89      7.68 o 
 -10   4  18       10.27        8.82      3.69 o 
  -9   4  18        1.96        4.14      3.20 o 
  -8   4  18        0.80       -2.97      3.39 o 
  -7   4  18       28.41       25.07      4.86 o 
  -6   4  18       91.25       83.08      7.73 o 
  -5   4  18       40.30       36.16      6.44 o 
  -4   4  18       90.66      101.19      7.22 o 
  -3   4  18        2.59        4.21      3.78 o 
  -2   4  18        0.14        4.25      4.01 o 
  -1   4  18        3.63        7.46      4.23 o 
   0   4  18       62.46       54.21      7.01 o 
   1   4  18        0.98        3.51      3.28 o 
   2   4  18      137.17      131.28      9.09 o 
   3   4  18       54.39       67.19      7.56 o 
   4   4  18        7.69        5.87      6.94 o 
   5   4  18      122.99      120.84      8.25 o 
   6   4  18        1.42        0.87      3.64 o 
   7   4  18       18.35       16.35      4.59 o 
  -9   5  18       22.21       20.43      4.95 o 
  -8   5  18       34.52       24.15      6.53 o 
  -7   5  18       79.32       76.23      8.76 o 
  -6   5  18       70.73       64.14     11.46 o 
  -5   5  18       67.23       69.72     11.77 o 
  -4   5  18       22.72       19.83      8.06 o 
  -3   5  18      510.54      518.41     18.03 o 
  -2   5  18        1.54       -3.19      3.71 o 
  -1   5  18       59.56       49.26      7.44 o 
   0   5  18        0.00       -1.09      4.15 o 
   1   5  18        9.98        7.82      4.49 o 
   2   5  18      370.08      413.33     15.77 o 
   3   5  18       28.91       32.77      6.09 o 
   4   5  18       18.74       13.76      5.24 o 
   5   5  18        5.69        8.13      4.04 o 
   6   5  18        3.01        3.68      5.02 o 
  -7   6  18       29.04       31.60      9.61 o 
  -6   6  18        9.50       14.87      8.68 o 
  -5   6  18        0.55        1.24      6.82 o 
  -4   6  18       69.25       74.67     12.39 o 
  -3   6  18       18.15       21.38      8.37 o 
  -2   6  18       26.53       27.57      6.00 o 
  -1   6  18        2.00        1.15      5.73 o 
   0   6  18       20.96        7.44      6.20 o 
   1   6  18        0.45        2.48      5.58 o 
   2   6  18        0.49        7.76      4.49 o 
   3   6  18        3.09       11.46      4.82 o 
   4   6  18        7.75        6.33      6.82 o 
  -4   7  18       37.56       35.32      9.92 o 
  -3   7  18       53.74       63.57      7.85 o 
  -1   7  18      383.01      387.31     22.00 o 
   0   7  18        3.06        0.31      5.58 o 
   1   7  18        0.64       -4.34      5.89 o 
 -10   1  19      105.03      106.55     10.29 o 
  -9   1  19       60.90       61.76      8.16 o 
  -8   1  19       24.96       22.42      6.54 o 
  -7   1  19        2.95        1.20      3.40 o 
  -6   1  19       43.40       38.06      4.91 o 
  -5   1  19       23.04       30.86      4.35 o 
  -4   1  19        6.82        4.24      3.37 o 
  -3   1  19       14.96       14.55      3.91 o 
  -2   1  19      121.76      123.20      5.34 o 
  -1   1  19        1.37        1.21      2.62 o 
   0   1  19        0.36        0.96      2.33 o 
   1   1  19       15.64       17.03      3.14 o 
   2   1  19        9.69        7.93      2.55 o 
   3   1  19        4.43        0.65      2.59 o 
   4   1  19      122.59      141.35      7.51 o 
   5   1  19       50.24       43.54      6.39 o 
   6   1  19      298.60      312.60     10.06 o 
   7   1  19       67.45       70.17      5.88 o 
 -10   2  19      125.84       95.39      7.55 o 
  -9   2  19        8.48        7.66      3.56 o 
  -8   2  19        2.58        2.94      3.96 o 
  -7   2  19       17.96       14.98      4.40 o 
  -6   2  19       12.90       14.53      4.44 o 
  -5   2  19        5.43        4.93      3.32 o 
  -4   2  19       25.94       24.25      3.61 o 
  -3   2  19       42.47       45.24      4.34 o 
  -2   2  19        8.21       10.95      3.35 o 
  -1   2  19       36.05       41.42      3.98 o 
   0   2  19       42.49       49.72      4.85 o 
   1   2  19       50.75       68.56      5.46 o 
   2   2  19       19.18       21.32      3.77 o 
   3   2  19      192.49      172.51      8.14 o 
   4   2  19        0.02        0.08      2.96 o 
   5   2  19        6.50        3.09      3.20 o 
   6   2  19       14.31       17.98      3.94 o 
   7   2  19      150.96      197.99     16.73 o 
  -9   3  19       28.88       19.72      4.12 o 
  -8   3  19       59.06       46.47      5.96 o 
  -7   3  19       31.44       29.54      5.18 o 
  -6   3  19      352.98      387.82     15.77 o 
  -5   3  19        7.77        7.01      3.93 o 
  -4   3  19       43.42       42.23      5.60 o 
  -3   3  19        0.10        2.19      3.57 o 
  -2   3  19       11.94       18.41      6.66 o 
  -1   3  19      160.76      171.55     10.36 o 
   0   3  19        0.95       -1.04      3.48 o 
   1   3  19       17.92       24.38      3.99 o 
   2   3  19       96.36       82.03      6.96 o 
   3   3  19       16.39        8.98      3.93 o 
   4   3  19       75.28       72.98      6.90 o 
   5   3  19      176.92      209.14     22.57 o 
   6   3  19       36.84       34.06      6.66 o 
  -8   4  19        0.10       -1.63      3.86 o 
  -7   4  19       46.06       37.34      5.72 o 
  -6   4  19        4.26        0.89      4.81 o 
  -5   4  19      251.75      232.85     12.82 o 
  -4   4  19        9.22        1.51      4.54 o 
  -3   4  19       19.75       28.57      6.09 o 
  -2   4  19       21.58       16.21      5.02 o 
  -1   4  19       39.57       33.84      9.14 o 
   0   4  19        6.45        0.02      3.54 o 
   1   4  19       19.84       18.50      6.20 o 
   2   4  19        0.07       -3.83      3.83 o 
   3   4  19       36.29       34.78      6.15 o 
   4   4  19        4.06       -0.49      3.72 o 
   5   4  19        3.29       -0.58      4.46 o 
  -6   5  19      131.34      139.43     16.42 o 
  -5   5  19      157.06      174.96     11.12 o 
  -4   5  19      285.59      280.41     18.59 o 
  -3   5  19       92.66       88.90      8.82 o 
  -2   5  19       27.18       23.48      5.70 o 
  -1   5  19       62.74       55.18      7.50 o 
   0   5  19        0.36        1.31      4.37 o 
   1   5  19       18.57       18.36      8.06 o 
   2   5  19       50.88       69.73      9.92 o 
   3   5  19        1.45        3.83      4.80 o 
  -3   6  19        9.97        5.80     10.84 o 
  -2   6  19      185.48      176.61     29.59 o 
  -1   6  19        3.19        6.20      6.51 o 
   0   6  19       13.92        2.17      6.20 o 
  -8   0  20       41.81       18.42      6.34 o 
  -7   0  20       51.98       40.30      7.23 o 
  -6   0  20        0.21       -0.66      5.02 o 
  -5   0  20      107.27       98.17      9.41 o 
  -4   0  20        4.84        4.59      4.71 o 
  -3   0  20      218.99      213.48     16.73 o 
  -2   0  20       55.77       65.35      7.24 o 
  -1   0  20        9.18        8.43      4.11 o 
   0   0  20      552.82      584.40     19.82 o 
   1   0  20      107.14      111.19      9.61 o 
   2   0  20       77.85       76.10      6.78 o 
   3   0  20      236.52      239.32     22.77 o 
   4   0  20      127.24      141.43      9.97 o 
   5   0  20      352.95      382.97     22.31 o 
  -8   1  20       54.09       43.06      6.00 o 
  -7   1  20        9.24        8.39      3.86 o 
  -6   1  20        0.49        3.67      3.55 o 
  -5   1  20       39.51       28.57      4.48 o 
  -4   1  20       90.11       87.48      9.66 o 
  -3   1  20      229.28      277.85     12.32 o 
  -2   1  20       73.53       80.55      6.44 o 
  -1   1  20       22.31       18.59      3.53 o 
   0   1  20        6.47       -0.69      2.54 o 
   1   1  20        8.48        7.53      3.04 o 
   2   1  20       57.11       60.94      4.84 o 
   3   1  20      299.47      325.24     10.82 o 
   4   1  20      135.25      140.35      7.24 o 
   5   1  20      213.41      238.73     12.82 o 
  -8   2  20       12.88        2.48      7.44 o 
  -7   2  20       28.65       25.39      4.40 o 
  -6   2  20      104.94       99.62     18.51 o 
  -5   2  20        4.13        2.94      3.56 o 
  -4   2  20      161.44      169.83      7.82 o 
  -3   2  20       70.92       82.03      6.27 o 
  -2   2  20      237.73      252.05      9.44 o 
  -1   2  20       14.13       15.49      3.35 o 
   0   2  20        2.92        0.95      3.17 o 
   1   2  20      312.84      374.07     16.10 o 
   2   2  20      402.88      416.43     13.47 o 
   3   2  20        1.72       -1.66      3.63 o 
   4   2  20       27.98       26.12      4.37 o 
  -7   3  20      191.28      194.89     16.73 o 
  -6   3  20       13.65       11.70      4.57 o 
  -5   3  20        2.77        1.17      3.49 o 
  -4   3  20       35.39       26.14      6.44 o 
  -3   3  20        0.03        5.37      4.93 o 
  -2   3  20       48.20       32.95      5.35 o 
  -1   3  20        2.80        3.14      3.81 o 
   0   3  20       52.14       62.06      5.49 o 
   1   3  20       27.39       36.12      4.72 o 
   2   3  20      606.38      705.19     18.13 o 
   3   3  20       36.90       40.31      6.90 o 
  -5   4  20       45.77       44.62     10.84 o 
  -4   4  20        8.29       12.08      8.06 o 
  -3   4  20       19.38       20.72      5.68 o 
  -2   4  20       21.01       22.53      7.75 o 
  -1   4  20        3.45        1.47      4.49 o 
   0   4  20        1.36        4.51      4.71 o 
   1   4  20      263.82      274.76     21.07 o 
   2   4  20        0.68        0.62      4.60 o 
  -4   1  21        9.17        7.58      4.54 o 
  -3   1  21       17.08       12.87      3.96 o 
  -2   1  21        3.57        7.16      3.69 o 
  -1   1  21       13.20        5.59      3.66 o 
   0   1  21        4.47        4.53      3.35 o 
   1   1  21        0.05        4.84      3.07 o 
  -3   2  21      158.40      180.50     11.72 o 
  -2   2  21       14.31       30.52      5.54 o 
  -1   2  21       58.34       88.93     13.32 o 
   0   2  21      115.67      110.46      8.17 o 
                                                 
